# Supplementary material for: Exploring the mechanism of action of dapansutrile in the treatment of gouty arthritis based on molecular docking and molecular dynamics
Source: Front Physiol. 2022 Aug 29;13:990469. doi: 10.3389/fphys.2022.990469 (PMC9465377; doi:10.3389/fphys.2022.990469)
Supplement: Supplementary file 1 [file Table1.XLSX]

## Sheet: Gouty arthritis
Gene Symbol	Description	Category	Gifts	GC Id	Relevance score	GeneCards Link
IL6	Interleukin 6	Protein Coding	44	GC07P022725	55.9351	https://www.genecards.org/cgi-bin/carddisp.pl?gene=IL6
TNF	Tumor Necrosis Factor	Protein Coding	46	GC06P080353	43.8768	https://www.genecards.org/cgi-bin/carddisp.pl?gene=TNF
HLA-B	Major Histocompatibility Complex, Class I, B	Protein Coding	42	GC06M063563	40.2216	https://www.genecards.org/cgi-bin/carddisp.pl?gene=HLA-B
NOD2	Nucleotide Binding Oligomerization Domain Containing 2	Protein Coding	43	GC16P050693	33.6724	https://www.genecards.org/cgi-bin/carddisp.pl?gene=NOD2
MIR146A	MicroRNA 146a	RNA Gene	21	GC05P160485	33.1567	https://www.genecards.org/cgi-bin/carddisp.pl?gene=MIR146A
IL1B	Interleukin 1 Beta	Protein Coding	42	GC02M112829	29.0974	https://www.genecards.org/cgi-bin/carddisp.pl?gene=IL1B
MEFV	MEFV Innate Immuity Regulator, Pyrin	Protein Coding	39	GC16M006828	27.6209	https://www.genecards.org/cgi-bin/carddisp.pl?gene=MEFV
SYK	Spleen Associated Tyrosine Kinase	Protein Coding	45	GC09P091929	26.6072	https://www.genecards.org/cgi-bin/carddisp.pl?gene=SYK
MIR155	MicroRNA 155	RNA Gene	21	GC21P025573	25.165	https://www.genecards.org/cgi-bin/carddisp.pl?gene=MIR155
NLRP3	NLR Family Pyrin Domain Containing 3	Protein Coding	42	GC01P247415	24.7558	https://www.genecards.org/cgi-bin/carddisp.pl?gene=NLRP3
CRP	C-Reactive Protein	Protein Coding	41	GC01M159726	24.6395	https://www.genecards.org/cgi-bin/carddisp.pl?gene=CRP
CXCL8	C-X-C Motif Chemokine Ligand 8	Protein Coding	35	GC04P073740	23.3846	https://www.genecards.org/cgi-bin/carddisp.pl?gene=CXCL8
IL17A	Interleukin 17A	Protein Coding	39	GC06P052186	22.8284	https://www.genecards.org/cgi-bin/carddisp.pl?gene=IL17A
TLR4	Toll Like Receptor 4	Protein Coding	46	GC09P117704	22.4388	https://www.genecards.org/cgi-bin/carddisp.pl?gene=TLR4
IL18	Interleukin 18	Protein Coding	38	GC11M112143	22.0671	https://www.genecards.org/cgi-bin/carddisp.pl?gene=IL18
DARS2	Aspartyl-TRNA Synthetase 2, Mitochondrial	Protein Coding	38	GC01P173824	21.3144	https://www.genecards.org/cgi-bin/carddisp.pl?gene=DARS2
MMP3	Matrix Metallopeptidase 3	Protein Coding	45	GC11M102835	20.6059	https://www.genecards.org/cgi-bin/carddisp.pl?gene=MMP3
UMOD	Uromodulin	Protein Coding	39	GC16M020344	20.1339	https://www.genecards.org/cgi-bin/carddisp.pl?gene=UMOD
IL1RN	Interleukin 1 Receptor Antagonist	Protein Coding	43	GC02P121641	19.0364	https://www.genecards.org/cgi-bin/carddisp.pl?gene=IL1RN
HPRT1	Hypoxanthine Phosphoribosyltransferase 1	Protein Coding	42	GC0XP134460	18.8973	https://www.genecards.org/cgi-bin/carddisp.pl?gene=HPRT1
TNFSF11	TNF Superfamily Member 11	Protein Coding	44	GC13P042562	18.5013	https://www.genecards.org/cgi-bin/carddisp.pl?gene=TNFSF11
IL1R1	Interleukin 1 Receptor Type 1	Protein Coding	40	GC02P102136	18.4042	https://www.genecards.org/cgi-bin/carddisp.pl?gene=IL1R1
PRPS1	Phosphoribosyl Pyrophosphate Synthetase 1	Protein Coding	42	GC0XP107628	18.1543	https://www.genecards.org/cgi-bin/carddisp.pl?gene=PRPS1
CCL2	C-C Motif Chemokine Ligand 2	Protein Coding	43	GC17P034255	18.016	https://www.genecards.org/cgi-bin/carddisp.pl?gene=CCL2
TGFB1	Transforming Growth Factor Beta 1	Protein Coding	46	GC19M041301	17.9107	https://www.genecards.org/cgi-bin/carddisp.pl?gene=TGFB1
IL1RAPL2	Interleukin 1 Receptor Accessory Protein Like 2	Protein Coding	35	GC0XP104566	16.4657	https://www.genecards.org/cgi-bin/carddisp.pl?gene=IL1RAPL2
MMP9	Matrix Metallopeptidase 9	Protein Coding	48	GC20P046008	16.4287	https://www.genecards.org/cgi-bin/carddisp.pl?gene=MMP9
MMP2	Matrix Metallopeptidase 2	Protein Coding	47	GC16P055390	16.2877	https://www.genecards.org/cgi-bin/carddisp.pl?gene=MMP2
PTGS2	Prostaglandin-Endoperoxide Synthase 2	Protein Coding	44	GC01M186640	16.1016	https://www.genecards.org/cgi-bin/carddisp.pl?gene=PTGS2
S100A9	S100 Calcium Binding Protein A9	Protein Coding	38	GC01P153357	15.477	https://www.genecards.org/cgi-bin/carddisp.pl?gene=S100A9
STAT3	Signal Transducer And Activator Of Transcription 3	Protein Coding	47	GC17M042313	15.0874	https://www.genecards.org/cgi-bin/carddisp.pl?gene=STAT3
PDCD1	Programmed Cell Death 1	Protein Coding	42	GC02M241849	14.8581	https://www.genecards.org/cgi-bin/carddisp.pl?gene=PDCD1
TLR2	Toll Like Receptor 2	Protein Coding	46	GC04P153684	14.6899	https://www.genecards.org/cgi-bin/carddisp.pl?gene=TLR2
ALB	Albumin	Protein Coding	44	GC04P073397	14.0443	https://www.genecards.org/cgi-bin/carddisp.pl?gene=ALB
IL6R	Interleukin 6 Receptor	Protein Coding	43	GC01P154405	12.7142	https://www.genecards.org/cgi-bin/carddisp.pl?gene=IL6R
CSF2	Colony Stimulating Factor 2	Protein Coding	38	GC05P132073	12.5235	https://www.genecards.org/cgi-bin/carddisp.pl?gene=CSF2
HNFJ3	Hyperuricemic Nephropathy, Familial Juvenile, 3	Genetic Locus	1	GC02U902459	11.772	https://www.genecards.org/cgi-bin/carddisp.pl?gene=HNFJ3
CSF1	Colony Stimulating Factor 1	Protein Coding	39	GC01P109911	11.5634	https://www.genecards.org/cgi-bin/carddisp.pl?gene=CSF1
SLC37A4	Solute Carrier Family 37 Member 4	Protein Coding	39	GC11M119024	11.5044	https://www.genecards.org/cgi-bin/carddisp.pl?gene=SLC37A4
TIMP1	TIMP Metallopeptidase Inhibitor 1	Protein Coding	39	GC0XP047583	11.3622	https://www.genecards.org/cgi-bin/carddisp.pl?gene=TIMP1
PTGS1	Prostaglandin-Endoperoxide Synthase 1	Protein Coding	42	GC09P122370	10.8523	https://www.genecards.org/cgi-bin/carddisp.pl?gene=PTGS1
INS	Insulin	Protein Coding	42	GC11M002159	10.851	https://www.genecards.org/cgi-bin/carddisp.pl?gene=INS
G6PC1	Glucose-6-Phosphatase Catalytic Subunit 1	Protein Coding	35	GC17P053646	10.6401	https://www.genecards.org/cgi-bin/carddisp.pl?gene=G6PC1
LDHD	Lactate Dehydrogenase D	Protein Coding	36	GC16M075111	10.4795	https://www.genecards.org/cgi-bin/carddisp.pl?gene=LDHD
SLC2A9	Solute Carrier Family 2 Member 9	Protein Coding	41	GC04M009772	10.2939	https://www.genecards.org/cgi-bin/carddisp.pl?gene=SLC2A9
S100A8	S100 Calcium Binding Protein A8	Protein Coding	38	GC01M153391	10.2837	https://www.genecards.org/cgi-bin/carddisp.pl?gene=S100A8
NOS2	Nitric Oxide Synthase 2	Protein Coding	44	GC17M027756	10.0304	https://www.genecards.org/cgi-bin/carddisp.pl?gene=NOS2
PIK3CG	Phosphatidylinositol-4,5-Bisphosphate 3-Kinase Catalytic Subunit Gamma	Protein Coding	43	GC07P106865	10.0161	https://www.genecards.org/cgi-bin/carddisp.pl?gene=PIK3CG
MUC1	Mucin 1, Cell Surface Associated	Protein Coding	44	GC01M155185	9.95089	https://www.genecards.org/cgi-bin/carddisp.pl?gene=MUC1
XDH	Xanthine Dehydrogenase	Protein Coding	42	GC02M031334	9.92868	https://www.genecards.org/cgi-bin/carddisp.pl?gene=XDH
MAPK1	Mitogen-Activated Protein Kinase 1	Protein Coding	46	GC22M021759	9.16511	https://www.genecards.org/cgi-bin/carddisp.pl?gene=MAPK1
HP	Haptoglobin	Protein Coding	41	GC16P072089	9.14333	https://www.genecards.org/cgi-bin/carddisp.pl?gene=HP
IL37	Interleukin 37	Protein Coding	33	GC02P121638	9.09831	https://www.genecards.org/cgi-bin/carddisp.pl?gene=IL37
ABCG2	ATP Binding Cassette Subfamily G Member 2 (Junior Blood Group)	Protein Coding	45	GC04M088090	9.05076	https://www.genecards.org/cgi-bin/carddisp.pl?gene=ABCG2
CASP1	Caspase 1	Protein Coding	44	GC11M105025	9.04744	https://www.genecards.org/cgi-bin/carddisp.pl?gene=CASP1
P2RX7	Purinergic Receptor P2X 7	Protein Coding	42	GC12P125862	8.7358	https://www.genecards.org/cgi-bin/carddisp.pl?gene=P2RX7
HNF1B	HNF1 Homeobox B	Protein Coding	38	GC17M037686	8.65155	https://www.genecards.org/cgi-bin/carddisp.pl?gene=HNF1B
CARD8	Caspase Recruitment Domain Family Member 8	Protein Coding	36	GC19M064051	8.62856	https://www.genecards.org/cgi-bin/carddisp.pl?gene=CARD8
ATIC	5-Aminoimidazole-4-Carboxamide Ribonucleotide Formyltransferase/IMP Cyclohydrolase	Protein Coding	41	GC02P215311	8.6147	https://www.genecards.org/cgi-bin/carddisp.pl?gene=ATIC
MAPK14	Mitogen-Activated Protein Kinase 14	Protein Coding	46	GC06P080526	8.51518	https://www.genecards.org/cgi-bin/carddisp.pl?gene=MAPK14
CALCA	Calcitonin Related Polypeptide Alpha	Protein Coding	42	GC11M014945	8.36028	https://www.genecards.org/cgi-bin/carddisp.pl?gene=CALCA
CR1	Complement C3b/C4b Receptor 1 (Knops Blood Group)	Protein Coding	42	GC01P207496	8.22684	https://www.genecards.org/cgi-bin/carddisp.pl?gene=CR1
CD44	CD44 Molecule (Indian Blood Group)	Protein Coding	42	GC11P035139	8.17837	https://www.genecards.org/cgi-bin/carddisp.pl?gene=CD44
TREM1	Triggering Receptor Expressed On Myeloid Cells 1	Protein Coding	36	GC06M041267	8.13187	https://www.genecards.org/cgi-bin/carddisp.pl?gene=TREM1
CTSB	Cathepsin B	Protein Coding	47	GC08M011842	8.09855	https://www.genecards.org/cgi-bin/carddisp.pl?gene=CTSB
RELA	RELA Proto-Oncogene, NF-KB Subunit	Protein Coding	46	GC11M065653	8.04812	https://www.genecards.org/cgi-bin/carddisp.pl?gene=RELA
IL16	Interleukin 16	Protein Coding	36	GC15P081159	7.93664	https://www.genecards.org/cgi-bin/carddisp.pl?gene=IL16
CCL20	C-C Motif Chemokine Ligand 20	Protein Coding	38	GC02P227838	7.82691	https://www.genecards.org/cgi-bin/carddisp.pl?gene=CCL20
HOTAIR	HOX Transcript Antisense RNA	RNA Gene	24	GC12M053962	7.70037	https://www.genecards.org/cgi-bin/carddisp.pl?gene=HOTAIR
MYD88	MYD88 Innate Immune Signal Transduction Adaptor	Protein Coding	44	GC03P038139	7.64271	https://www.genecards.org/cgi-bin/carddisp.pl?gene=MYD88
SLC22A12	Solute Carrier Family 22 Member 12	Protein Coding	40	GC11P064609	7.60177	https://www.genecards.org/cgi-bin/carddisp.pl?gene=SLC22A12
TLR5	Toll Like Receptor 5	Protein Coding	42	GC01M223749	7.48585	https://www.genecards.org/cgi-bin/carddisp.pl?gene=TLR5
BMP2	Bone Morphogenetic Protein 2	Protein Coding	43	GC20P006767	7.39915	https://www.genecards.org/cgi-bin/carddisp.pl?gene=BMP2
VDR	Vitamin D Receptor	Protein Coding	46	GC12M047841	7.28921	https://www.genecards.org/cgi-bin/carddisp.pl?gene=VDR
APRT	Adenine Phosphoribosyltransferase	Protein Coding	42	GC16M088810	7.11939	https://www.genecards.org/cgi-bin/carddisp.pl?gene=APRT
ADA	Adenosine Deaminase	Protein Coding	45	GC20M044620	6.94406	https://www.genecards.org/cgi-bin/carddisp.pl?gene=ADA
ADSL	Adenylosuccinate Lyase	Protein Coding	42	GC22P040346	6.57352	https://www.genecards.org/cgi-bin/carddisp.pl?gene=ADSL
GAA	Alpha Glucosidase	Protein Coding	44	GC17P080101	6.56879	https://www.genecards.org/cgi-bin/carddisp.pl?gene=GAA
PPARG	Peroxisome Proliferator Activated Receptor Gamma	Protein Coding	47	GC03P012287	6.37671	https://www.genecards.org/cgi-bin/carddisp.pl?gene=PPARG
PNP	Purine Nucleoside Phosphorylase	Protein Coding	42	GC14P020468	6.3662	https://www.genecards.org/cgi-bin/carddisp.pl?gene=PNP
PLA2G4A	Phospholipase A2 Group IVA	Protein Coding	44	GC01P186798	5.73692	https://www.genecards.org/cgi-bin/carddisp.pl?gene=PLA2G4A
SERPINE1	Serpin Family E Member 1	Protein Coding	44	GC07P101127	5.60476	https://www.genecards.org/cgi-bin/carddisp.pl?gene=SERPINE1
PFKM	Phosphofructokinase, Muscle	Protein Coding	44	GC12P048105	5.46526	https://www.genecards.org/cgi-bin/carddisp.pl?gene=PFKM
LOC107032760	Origin Of Replication In Promoter/Intron 1 Of HPRT1	Biological Region	2	GC0XP134461	5.37691	https://www.genecards.org/cgi-bin/carddisp.pl?gene=LOC107032760
OPRM1	Opioid Receptor Mu 1	Protein Coding	43	GC06P154075	5.36745	https://www.genecards.org/cgi-bin/carddisp.pl?gene=OPRM1
TRPV4	Transient Receptor Potential Cation Channel Subfamily V Member 4	Protein Coding	44	GC12M109783	5.36732	https://www.genecards.org/cgi-bin/carddisp.pl?gene=TRPV4
SLC17A5	Solute Carrier Family 17 Member 5	Protein Coding	39	GC06M073593	5.34426	https://www.genecards.org/cgi-bin/carddisp.pl?gene=SLC17A5
SLC17A1	Solute Carrier Family 17 Member 1	Protein Coding	36	GC06M025723	5.27163	https://www.genecards.org/cgi-bin/carddisp.pl?gene=SLC17A1
LEP	Leptin	Protein Coding	42	GC07P128241	5.18491	https://www.genecards.org/cgi-bin/carddisp.pl?gene=LEP
CYP2E1	Cytochrome P450 Family 2 Subfamily E Member 1	Protein Coding	40	GC10P133520	5.13379	https://www.genecards.org/cgi-bin/carddisp.pl?gene=CYP2E1
CD14	CD14 Molecule	Protein Coding	41	GC05M140631	5.11186	https://www.genecards.org/cgi-bin/carddisp.pl?gene=CD14
POMC	Proopiomelanocortin	Protein Coding	43	GC02M025160	5.10766	https://www.genecards.org/cgi-bin/carddisp.pl?gene=POMC
ALPK1	Alpha Kinase 1	Protein Coding	36	GC04P112285	5.10633	https://www.genecards.org/cgi-bin/carddisp.pl?gene=ALPK1
SLC22A11	Solute Carrier Family 22 Member 11	Protein Coding	37	GC11P064573	5.07778	https://www.genecards.org/cgi-bin/carddisp.pl?gene=SLC22A11
ALDH2	Aldehyde Dehydrogenase 2 Family Member	Protein Coding	46	GC12P111766	4.84945	https://www.genecards.org/cgi-bin/carddisp.pl?gene=ALDH2
APOE	Apolipoprotein E	Protein Coding	45	GC19P063844	4.82301	https://www.genecards.org/cgi-bin/carddisp.pl?gene=APOE
SLC22A7	Solute Carrier Family 22 Member 7	Protein Coding	38	GC06P080596	4.79837	https://www.genecards.org/cgi-bin/carddisp.pl?gene=SLC22A7
IRAK4	Interleukin 1 Receptor Associated Kinase 4	Protein Coding	42	GC12P043758	4.74012	https://www.genecards.org/cgi-bin/carddisp.pl?gene=IRAK4
UOX	Urate Oxidase (Pseudogene)	Pseudogene	17	GC01M084364	4.69571	https://www.genecards.org/cgi-bin/carddisp.pl?gene=UOX
PTX3	Pentraxin 3	Protein Coding	38	GC03P157436	4.66362	https://www.genecards.org/cgi-bin/carddisp.pl?gene=PTX3
MIR223	MicroRNA 223	RNA Gene	21	GC0XP066018	4.45938	https://www.genecards.org/cgi-bin/carddisp.pl?gene=MIR223
CST3	Cystatin C	Protein Coding	39	GC20M023657	4.43104	https://www.genecards.org/cgi-bin/carddisp.pl?gene=CST3
CYP2C8	Cytochrome P450 Family 2 Subfamily C Member 8	Protein Coding	43	GC10M095038	4.32536	https://www.genecards.org/cgi-bin/carddisp.pl?gene=CYP2C8
PDZK1	PDZ Domain Containing 1	Protein Coding	36	GC01M145670	4.3127	https://www.genecards.org/cgi-bin/carddisp.pl?gene=PDZK1
SLC17A3	Solute Carrier Family 17 Member 3	Protein Coding	36	GC06M025833	4.3127	https://www.genecards.org/cgi-bin/carddisp.pl?gene=SLC17A3
SLC16A9	Solute Carrier Family 16 Member 9	Protein Coding	35	GC10M059650	4.3127	https://www.genecards.org/cgi-bin/carddisp.pl?gene=SLC16A9
CARMIL1	Capping Protein Regulator And Myosin 1 Linker 1	Protein Coding	28	GC06P025354	4.3127	https://www.genecards.org/cgi-bin/carddisp.pl?gene=CARMIL1
PKD2	Polycystin 2, Transient Receptor Potential Cation Channel	Protein Coding	43	GC04P088007	4.22596	https://www.genecards.org/cgi-bin/carddisp.pl?gene=PKD2
SLC22A8	Solute Carrier Family 22 Member 8	Protein Coding	38	GC11M087151	4.22596	https://www.genecards.org/cgi-bin/carddisp.pl?gene=SLC22A8
PLAU	Plasminogen Activator, Urokinase	Protein Coding	47	GC10P073909	4.0977	https://www.genecards.org/cgi-bin/carddisp.pl?gene=PLAU
HMOX1	Heme Oxygenase 1	Protein Coding	46	GC22P035380	4.0486	https://www.genecards.org/cgi-bin/carddisp.pl?gene=HMOX1
F2	Coagulation Factor II, Thrombin	Protein Coding	45	GC11P046720	3.99426	https://www.genecards.org/cgi-bin/carddisp.pl?gene=F2
TBX21	T-Box Transcription Factor 21	Protein Coding	41	GC17P047733	3.93372	https://www.genecards.org/cgi-bin/carddisp.pl?gene=TBX21
MIR221	MicroRNA 221	RNA Gene	19	GC0XM045746	3.74826	https://www.genecards.org/cgi-bin/carddisp.pl?gene=MIR221
REN	Renin	Protein Coding	44	GC01M204154	3.70546	https://www.genecards.org/cgi-bin/carddisp.pl?gene=REN
SIRT1	Sirtuin 1	Protein Coding	43	GC10P067884	3.5319	https://www.genecards.org/cgi-bin/carddisp.pl?gene=SIRT1
SRC	SRC Proto-Oncogene, Non-Receptor Tyrosine Kinase	Protein Coding	46	GC20P037344	3.52643	https://www.genecards.org/cgi-bin/carddisp.pl?gene=SRC
CXCL2	C-X-C Motif Chemokine Ligand 2	Protein Coding	35	GC04M074097	3.50921	https://www.genecards.org/cgi-bin/carddisp.pl?gene=CXCL2
NGF	Nerve Growth Factor	Protein Coding	44	GC01M115285	3.48003	https://www.genecards.org/cgi-bin/carddisp.pl?gene=NGF
MIR22	MicroRNA 22	RNA Gene	20	GC17M001713	3.41882	https://www.genecards.org/cgi-bin/carddisp.pl?gene=MIR22
PPAT	Phosphoribosyl Pyrophosphate Amidotransferase	Protein Coding	39	GC04M056393	3.35529	https://www.genecards.org/cgi-bin/carddisp.pl?gene=PPAT
MIR192	MicroRNA 192	RNA Gene	21	GC11M064891	3.28613	https://www.genecards.org/cgi-bin/carddisp.pl?gene=MIR192
HNF1A	HNF1 Homeobox A	Protein Coding	41	GC12P125851	3.19646	https://www.genecards.org/cgi-bin/carddisp.pl?gene=HNF1A
APOA1	Apolipoprotein A1	Protein Coding	43	GC11M116835	3.18541	https://www.genecards.org/cgi-bin/carddisp.pl?gene=APOA1
AMPD1	Adenosine Monophosphate Deaminase 1	Protein Coding	42	GC01M114673	3.17239	https://www.genecards.org/cgi-bin/carddisp.pl?gene=AMPD1
SLC12A3	Solute Carrier Family 12 Member 3	Protein Coding	43	GC16P056865	3.15432	https://www.genecards.org/cgi-bin/carddisp.pl?gene=SLC12A3
MC3R	Melanocortin 3 Receptor	Protein Coding	40	GC20P056248	3.13749	https://www.genecards.org/cgi-bin/carddisp.pl?gene=MC3R
MTNR1B	Melatonin Receptor 1B	Protein Coding	43	GC11P092969	3.1374	https://www.genecards.org/cgi-bin/carddisp.pl?gene=MTNR1B
SPTA1	Spectrin Alpha, Erythrocytic 1	Protein Coding	41	GC01M158610	3.02082	https://www.genecards.org/cgi-bin/carddisp.pl?gene=SPTA1
HTR3A	5-Hydroxytryptamine Receptor 3A	Protein Coding	42	GC11P113974	3.01105	https://www.genecards.org/cgi-bin/carddisp.pl?gene=HTR3A
MSMB	Microseminoprotein Beta	Protein Coding	37	GC10M046033	2.91422	https://www.genecards.org/cgi-bin/carddisp.pl?gene=MSMB
PPARGC1B	PPARG Coactivator 1 Beta	Protein Coding	34	GC05P149730	2.75253	https://www.genecards.org/cgi-bin/carddisp.pl?gene=PPARGC1B
CLEC12A	C-Type Lectin Domain Family 12 Member A	Protein Coding	35	GC12P009951	2.70029	https://www.genecards.org/cgi-bin/carddisp.pl?gene=CLEC12A
LRP6	LDL Receptor Related Protein 6	Protein Coding	43	GC12M020470	2.68854	https://www.genecards.org/cgi-bin/carddisp.pl?gene=LRP6
PRPS1L1	Phosphoribosyl Pyrophosphate Synthetase 1 Like 1	Protein Coding	33	GC07M018026	2.68437	https://www.genecards.org/cgi-bin/carddisp.pl?gene=PRPS1L1
PAX2	Paired Box 2	Protein Coding	42	GC10P100735	2.66779	https://www.genecards.org/cgi-bin/carddisp.pl?gene=PAX2
NFE2L2	NFE2 Like BZIP Transcription Factor 2	Protein Coding	45	GC02M177227	2.64541	https://www.genecards.org/cgi-bin/carddisp.pl?gene=NFE2L2
SLC22A6	Solute Carrier Family 22 Member 6	Protein Coding	40	GC11M087150	2.64282	https://www.genecards.org/cgi-bin/carddisp.pl?gene=SLC22A6
GCG	Glucagon	Protein Coding	37	GC02M162142	2.63915	https://www.genecards.org/cgi-bin/carddisp.pl?gene=GCG
TEC	Tec Protein Tyrosine Kinase	Protein Coding	41	GC04M048140	2.52048	https://www.genecards.org/cgi-bin/carddisp.pl?gene=TEC
LPL	Lipoprotein Lipase	Protein Coding	45	GC08P019901	2.50863	https://www.genecards.org/cgi-bin/carddisp.pl?gene=LPL
SEC61A1	SEC61 Translocon Subunit Alpha 1	Protein Coding	38	GC03P128051	2.45416	https://www.genecards.org/cgi-bin/carddisp.pl?gene=SEC61A1
PKHD1	PKHD1 Ciliary IPT Domain Containing Fibrocystin/Polyductin	Protein Coding	34	GC06M063956	2.42319	https://www.genecards.org/cgi-bin/carddisp.pl?gene=PKHD1
APP	Amyloid Beta Precursor Protein	Protein Coding	46	GC21M025880	2.41713	https://www.genecards.org/cgi-bin/carddisp.pl?gene=APP
INPP5D	Inositol Polyphosphate-5-Phosphatase D	Protein Coding	40	GC02P233059	2.39579	https://www.genecards.org/cgi-bin/carddisp.pl?gene=INPP5D
GRHPR	Glyoxylate And Hydroxypyruvate Reductase	Protein Coding	42	GC09P040221	2.3464	https://www.genecards.org/cgi-bin/carddisp.pl?gene=GRHPR
NPHP1	Nephrocystin 1	Protein Coding	39	GC02M110122	2.34341	https://www.genecards.org/cgi-bin/carddisp.pl?gene=NPHP1
NPHP4	Nephrocystin 4	Protein Coding	36	GC01M005863	2.34341	https://www.genecards.org/cgi-bin/carddisp.pl?gene=NPHP4
NPHP3	Nephrocystin 3	Protein Coding	35	GC03M132683	2.34341	https://www.genecards.org/cgi-bin/carddisp.pl?gene=NPHP3
SCARF1	Scavenger Receptor Class F Member 1	Protein Coding	35	GC17M002853	2.34341	https://www.genecards.org/cgi-bin/carddisp.pl?gene=SCARF1
SHROOM3	Shroom Family Member 3	Protein Coding	34	GC04P076435	2.34341	https://www.genecards.org/cgi-bin/carddisp.pl?gene=SHROOM3
RMND1	Required For Meiotic Nuclear Division 1 Homolog	Protein Coding	33	GC06M151404	2.34341	https://www.genecards.org/cgi-bin/carddisp.pl?gene=RMND1
CST9	Cystatin 9	Protein Coding	31	GC20M023651	2.34341	https://www.genecards.org/cgi-bin/carddisp.pl?gene=CST9
SPATA5L1	Spermatogenesis Associated 5 Like 1	Protein Coding	31	GC15P045402	2.34341	https://www.genecards.org/cgi-bin/carddisp.pl?gene=SPATA5L1
CCDC160	Coiled-Coil Domain Containing 160	Protein Coding	23	GC0XP134237	2.34341	https://www.genecards.org/cgi-bin/carddisp.pl?gene=CCDC160
EREG	Epiregulin	Protein Coding	38	GC04P074366	2.31631	https://www.genecards.org/cgi-bin/carddisp.pl?gene=EREG
HIPK3	Homeodomain Interacting Protein Kinase 3	Protein Coding	39	GC11P033305	2.29995	https://www.genecards.org/cgi-bin/carddisp.pl?gene=HIPK3
MIR561	MicroRNA 561	RNA Gene	17	GC02P188297	2.29995	https://www.genecards.org/cgi-bin/carddisp.pl?gene=MIR561
LPA	Lipoprotein(A)	Protein Coding	37	GC06M160531	2.25512	https://www.genecards.org/cgi-bin/carddisp.pl?gene=LPA
NT5C2	5'-Nucleotidase, Cytosolic II	Protein Coding	42	GC10M103088	2.2433	https://www.genecards.org/cgi-bin/carddisp.pl?gene=NT5C2
PRPS2	Phosphoribosyl Pyrophosphate Synthetase 2	Protein Coding	38	GC0XP012791	2.2433	https://www.genecards.org/cgi-bin/carddisp.pl?gene=PRPS2
MIR20B	MicroRNA 20b	RNA Gene	16	GC0XM134302	2.23867	https://www.genecards.org/cgi-bin/carddisp.pl?gene=MIR20B
SLC4A1	Solute Carrier Family 4 Member 1 (Diego Blood Group)	Protein Coding	44	GC17M044847	2.18076	https://www.genecards.org/cgi-bin/carddisp.pl?gene=SLC4A1
ANK1	Ankyrin 1	Protein Coding	40	GC08M041653	2.18076	https://www.genecards.org/cgi-bin/carddisp.pl?gene=ANK1
CLCNKB	Chloride Voltage-Gated Channel Kb	Protein Coding	39	GC01P016043	2.18076	https://www.genecards.org/cgi-bin/carddisp.pl?gene=CLCNKB
SPTB	Spectrin Beta, Erythrocytic	Protein Coding	38	GC14M064746	2.18076	https://www.genecards.org/cgi-bin/carddisp.pl?gene=SPTB
DNAJB11	DnaJ Heat Shock Protein Family (Hsp40) Member B11	Protein Coding	36	GC03P186567	2.18076	https://www.genecards.org/cgi-bin/carddisp.pl?gene=DNAJB11
EPB42	Erythrocyte Membrane Protein Band 4.2	Protein Coding	36	GC15M043750	2.18076	https://www.genecards.org/cgi-bin/carddisp.pl?gene=EPB42
MIR488	MicroRNA 488	RNA Gene	17	GC01M177029	1.97907	https://www.genecards.org/cgi-bin/carddisp.pl?gene=MIR488
MIR920	MicroRNA 920	RNA Gene	14	GC12P024212	1.97907	https://www.genecards.org/cgi-bin/carddisp.pl?gene=MIR920
MAP3K7	Mitogen-Activated Protein Kinase Kinase Kinase 7	Protein Coding	46	GC06M090513	1.96979	https://www.genecards.org/cgi-bin/carddisp.pl?gene=MAP3K7
EPHA2	EPH Receptor A2	Protein Coding	47	GC01M016124	1.91176	https://www.genecards.org/cgi-bin/carddisp.pl?gene=EPHA2
TERT	Telomerase Reverse Transcriptase	Protein Coding	46	GC05M001253	1.86713	https://www.genecards.org/cgi-bin/carddisp.pl?gene=TERT
SLC37A1	Solute Carrier Family 37 Member 1	Protein Coding	34	GC21P042566	1.82752	https://www.genecards.org/cgi-bin/carddisp.pl?gene=SLC37A1
ERCC6	ERCC Excision Repair 6, Chromatin Remodeling Factor	Protein Coding	42	GC10M049454	1.80821	https://www.genecards.org/cgi-bin/carddisp.pl?gene=ERCC6
SLC6A3	Solute Carrier Family 6 Member 3	Protein Coding	45	GC05M001392	1.70493	https://www.genecards.org/cgi-bin/carddisp.pl?gene=SLC6A3
NCOA3	Nuclear Receptor Coactivator 3	Protein Coding	42	GC20P047501	1.55191	https://www.genecards.org/cgi-bin/carddisp.pl?gene=NCOA3
FGA	Fibrinogen Alpha Chain	Protein Coding	43	GC04M154583	1.47594	https://www.genecards.org/cgi-bin/carddisp.pl?gene=FGA
PC	Pyruvate Carboxylase	Protein Coding	42	GC11M066848	1.46517	https://www.genecards.org/cgi-bin/carddisp.pl?gene=PC
PAGR1	PAXIP1 Associated Glutamate Rich Protein 1	Protein Coding	28	GC16P040194	1.46517	https://www.genecards.org/cgi-bin/carddisp.pl?gene=PAGR1
PLAA	Phospholipase A2 Activating Protein	Protein Coding	40	GC09M026903	1.41763	https://www.genecards.org/cgi-bin/carddisp.pl?gene=PLAA
THAP1	THAP Domain Containing 1	Protein Coding	35	GC08M042836	1.3892	https://www.genecards.org/cgi-bin/carddisp.pl?gene=THAP1
ADK	Adenosine Kinase	Protein Coding	45	GC10P074152	1.37416	https://www.genecards.org/cgi-bin/carddisp.pl?gene=ADK
RAPGEF3	Rap Guanine Nucleotide Exchange Factor 3	Protein Coding	40	GC12M047736	1.37416	https://www.genecards.org/cgi-bin/carddisp.pl?gene=RAPGEF3
FBP1	Fructose-Bisphosphatase 1	Protein Coding	44	GC09M094603	1.34185	https://www.genecards.org/cgi-bin/carddisp.pl?gene=FBP1
GYS1	Glycogen Synthase 1	Protein Coding	44	GC19M064089	1.34185	https://www.genecards.org/cgi-bin/carddisp.pl?gene=GYS1
AGL	Amylo-Alpha-1, 6-Glucosidase, 4-Alpha-Glucanotransferase	Protein Coding	40	GC01P099850	1.34185	https://www.genecards.org/cgi-bin/carddisp.pl?gene=AGL
GYG1	Glycogenin 1	Protein Coding	40	GC03P148991	1.34185	https://www.genecards.org/cgi-bin/carddisp.pl?gene=GYG1
NCOA1	Nuclear Receptor Coactivator 1	Protein Coding	40	GC02P024492	1.34185	https://www.genecards.org/cgi-bin/carddisp.pl?gene=NCOA1
NCOA2	Nuclear Receptor Coactivator 2	Protein Coding	40	GC08M070109	1.34185	https://www.genecards.org/cgi-bin/carddisp.pl?gene=NCOA2
PHKA2	Phosphorylase Kinase Regulatory Subunit Alpha 2	Protein Coding	40	GC0XM018892	1.34185	https://www.genecards.org/cgi-bin/carddisp.pl?gene=PHKA2
PHKB	Phosphorylase Kinase Regulatory Subunit Beta	Protein Coding	40	GC16P047436	1.34185	https://www.genecards.org/cgi-bin/carddisp.pl?gene=PHKB
GBE1	1,4-Alpha-Glucan Branching Enzyme 1	Protein Coding	39	GC03M081489	1.34185	https://www.genecards.org/cgi-bin/carddisp.pl?gene=GBE1
NEK3	NIMA Related Kinase 3	Protein Coding	37	GC13M052132	1.34185	https://www.genecards.org/cgi-bin/carddisp.pl?gene=NEK3
G6PC3	Glucose-6-Phosphatase Catalytic Subunit 3	Protein Coding	36	GC17P044070	1.34185	https://www.genecards.org/cgi-bin/carddisp.pl?gene=G6PC3
SLC37A3	Solute Carrier Family 37 Member 3	Protein Coding	32	GC07M140293	1.34185	https://www.genecards.org/cgi-bin/carddisp.pl?gene=SLC37A3
LIME1	Lck Interacting Transmembrane Adaptor 1	Protein Coding	30	GC20P063736	1.34185	https://www.genecards.org/cgi-bin/carddisp.pl?gene=LIME1
MC1R	Melanocortin 1 Receptor	Protein Coding	42	GC16P089912	1.31542	https://www.genecards.org/cgi-bin/carddisp.pl?gene=MC1R
MAOA	Monoamine Oxidase A	Protein Coding	44	GC0XP043654	1.15945	https://www.genecards.org/cgi-bin/carddisp.pl?gene=MAOA
RAPGEF4	Rap Guanine Nucleotide Exchange Factor 4	Protein Coding	39	GC02P172735	1.15156	https://www.genecards.org/cgi-bin/carddisp.pl?gene=RAPGEF4
ALDH16A1	Aldehyde Dehydrogenase 16 Family Member A1	Protein Coding	31	GC19P049453	1.15156	https://www.genecards.org/cgi-bin/carddisp.pl?gene=ALDH16A1
KLRG1	Killer Cell Lectin Like Receptor G1	Protein Coding	34	GC12P008950	1.13108	https://www.genecards.org/cgi-bin/carddisp.pl?gene=KLRG1
DGUOK	Deoxyguanosine Kinase	Protein Coding	39	GC02P073926	1.06482	https://www.genecards.org/cgi-bin/carddisp.pl?gene=DGUOK
GDA	Guanine Deaminase	Protein Coding	39	GC09P072114	1.06482	https://www.genecards.org/cgi-bin/carddisp.pl?gene=GDA
EN1	Engrailed Homeobox 1	Protein Coding	36	GC02M118842	1.06482	https://www.genecards.org/cgi-bin/carddisp.pl?gene=EN1
PRTFDC1	Phosphoribosyl Transferase Domain Containing 1	Protein Coding	29	GC10M024848	1.06482	https://www.genecards.org/cgi-bin/carddisp.pl?gene=PRTFDC1
NR2C2	Nuclear Receptor Subfamily 2 Group C Member 2	Protein Coding	39	GC03P014947	1.00784	https://www.genecards.org/cgi-bin/carddisp.pl?gene=NR2C2
MIR302B	MicroRNA 302b	RNA Gene	19	GC04M112764	1.00554	https://www.genecards.org/cgi-bin/carddisp.pl?gene=MIR302B
MC5R	Melanocortin 5 Receptor	Protein Coding	38	GC18P013824	0.940371	https://www.genecards.org/cgi-bin/carddisp.pl?gene=MC5R
GAD1	Glutamate Decarboxylase 1	Protein Coding	45	GC02P170813	0.680653	https://www.genecards.org/cgi-bin/carddisp.pl?gene=GAD1
MYH9	Myosin Heavy Chain 9	Protein Coding	44	GC22M036281	0.557329	https://www.genecards.org/cgi-bin/carddisp.pl?gene=MYH9
ARHGAP26	Rho GTPase Activating Protein 26	Protein Coding	39	GC05P142770	0.367128	https://www.genecards.org/cgi-bin/carddisp.pl?gene=ARHGAP26
WDR1	WD Repeat Domain 1	Protein Coding	36	GC04M010075	0.295525	https://www.genecards.org/cgi-bin/carddisp.pl?gene=WDR1
SLC10A2	Solute Carrier Family 10 Member 2	Protein Coding	40	GC13M103043	0.259599	https://www.genecards.org/cgi-bin/carddisp.pl?gene=SLC10A2
AGK	Acylglycerol Kinase	Protein Coding	37	GC07P141551	0.259599	https://www.genecards.org/cgi-bin/carddisp.pl?gene=AGK
SLC2A6	Solute Carrier Family 2 Member 6	Protein Coding	37	GC09M133471	0.259599	https://www.genecards.org/cgi-bin/carddisp.pl?gene=SLC2A6
MYO9A	Myosin IXA	Protein Coding	35	GC15M071822	0.259599	https://www.genecards.org/cgi-bin/carddisp.pl?gene=MYO9A
METTL6	Methyltransferase 6, Methylcytidine	Protein Coding	30	GC03M020240	0.259599	https://www.genecards.org/cgi-bin/carddisp.pl?gene=METTL6
LINC01428	Long Intergenic Non-Protein Coding RNA 1428	RNA Gene	10	GC20M007146	0.259599	https://www.genecards.org/cgi-bin/carddisp.pl?gene=LINC01428
LOC107548112	REN Promoter And Enhancer Region	Biological Region	3	GC01P204162	0.259599	https://www.genecards.org/cgi-bin/carddisp.pl?gene=LOC107548112

## Sheet: PPI >0.4
#node1	node2	node1_string_id	node2_string_id	neighborhood_on_chromosome	gene_fusion	phylogenetic_cooccurrence	homology	coexpression	experimentally_determined_interaction	database_annotated	automated_textmining	combined_score
CRP	MEFV	9606.ENSP00000255030	9606.ENSP00000219596	0	0	0	0	0	0	0	0.556	0.556
CRP	NOD2	9606.ENSP00000255030	9606.ENSP00000300589	0	0	0	0	0	0	0	0.407	0.407
CRP	NLRP3	9606.ENSP00000255030	9606.ENSP00000337383	0	0	0	0	0	0	0	0.556	0.556
CRP	MMP3	9606.ENSP00000255030	9606.ENSP00000299855	0	0	0	0	0	0	0	0.654	0.654
CRP	TLR4	9606.ENSP00000255030	9606.ENSP00000363089	0	0	0	0	0	0	0	0.694	0.694
CRP	IL17A	9606.ENSP00000255030	9606.ENSP00000344192	0	0	0	0	0	0	0	0.702	0.702
CRP	IL18	9606.ENSP00000255030	9606.ENSP00000280357	0	0	0	0	0	0	0	0.737	0.737
CRP	CXCL8	9606.ENSP00000255030	9606.ENSP00000306512	0	0	0	0	0	0	0	0.857	0.857
CRP	IL1B	9606.ENSP00000255030	9606.ENSP00000263341	0	0	0	0	0.062	0	0	0.859	0.862
CRP	TNF	9606.ENSP00000255030	9606.ENSP00000398698	0	0	0	0	0	0	0	0.911	0.911
CRP	IL6	9606.ENSP00000255030	9606.ENSP00000385675	0	0	0	0	0	0	0	0.916	0.916
CXCL8	MEFV	9606.ENSP00000306512	9606.ENSP00000219596	0	0	0	0	0	0	0	0.457	0.457
CXCL8	CRP	9606.ENSP00000306512	9606.ENSP00000255030	0	0	0	0	0	0	0	0.857	0.857
CXCL8	IL1B	9606.ENSP00000306512	9606.ENSP00000263341	0	0	0	0	0.679	0	0.9	0.948	0.998
CXCL8	IL18	9606.ENSP00000306512	9606.ENSP00000280357	0	0	0	0	0.088	0	0.9	0.864	0.986
CXCL8	MMP3	9606.ENSP00000306512	9606.ENSP00000299855	0	0	0	0	0.107	0	0	0.714	0.734
CXCL8	NOD2	9606.ENSP00000306512	9606.ENSP00000300589	0	0	0	0	0.096	0	0	0.661	0.681
CXCL8	SYK	9606.ENSP00000306512	9606.ENSP00000364907	0	0	0	0	0	0	0	0.501	0.501
CXCL8	NLRP3	9606.ENSP00000306512	9606.ENSP00000337383	0	0	0	0	0.095	0	0	0.629	0.65
CXCL8	IL17A	9606.ENSP00000306512	9606.ENSP00000344192	0	0	0	0	0	0	0	0.891	0.891
CXCL8	TLR4	9606.ENSP00000306512	9606.ENSP00000363089	0	0	0	0	0.117	0	0	0.881	0.891
CXCL8	TNF	9606.ENSP00000306512	9606.ENSP00000398698	0	0	0	0	0.158	0	0.9	0.921	0.992
CXCL8	IL6	9606.ENSP00000306512	9606.ENSP00000385675	0	0	0	0	0.581	0	0.9	0.947	0.997
HLA-B	TNF	9606.ENSP00000399168	9606.ENSP00000398698	0	0	0	0	0.111	0	0	0.6	0.629
IL17A	MEFV	9606.ENSP00000344192	9606.ENSP00000219596	0	0	0	0	0	0	0	0.401	0.4
IL17A	CRP	9606.ENSP00000344192	9606.ENSP00000255030	0	0	0	0	0	0	0	0.702	0.702
IL17A	IL1B	9606.ENSP00000344192	9606.ENSP00000263341	0	0	0	0	0	0	0	0.948	0.949
IL17A	IL18	9606.ENSP00000344192	9606.ENSP00000280357	0	0	0	0	0	0	0	0.826	0.826
IL17A	MMP3	9606.ENSP00000344192	9606.ENSP00000299855	0	0	0	0	0	0	0.9	0.576	0.955
IL17A	NOD2	9606.ENSP00000344192	9606.ENSP00000300589	0	0	0	0	0	0	0	0.615	0.615
IL17A	CXCL8	9606.ENSP00000344192	9606.ENSP00000306512	0	0	0	0	0	0	0	0.891	0.891
IL17A	NLRP3	9606.ENSP00000344192	9606.ENSP00000337383	0	0	0	0	0	0	0	0.705	0.705
IL17A	SYK	9606.ENSP00000344192	9606.ENSP00000364907	0	0	0	0	0	0	0	0.519	0.519
IL17A	TLR4	9606.ENSP00000344192	9606.ENSP00000363089	0	0	0	0	0.062	0	0	0.769	0.774
IL17A	TNF	9606.ENSP00000344192	9606.ENSP00000398698	0	0	0	0	0	0	0	0.989	0.989
IL17A	IL6	9606.ENSP00000344192	9606.ENSP00000385675	0	0	0	0	0.062	0	0.9	0.949	0.994
IL18	MEFV	9606.ENSP00000280357	9606.ENSP00000219596	0	0	0	0	0.062	0	0	0.827	0.831
IL18	CRP	9606.ENSP00000280357	9606.ENSP00000255030	0	0	0	0	0	0	0	0.737	0.737
IL18	IL1B	9606.ENSP00000280357	9606.ENSP00000263341	0	0	0	0	0.096	0	0.9	0.944	0.994
IL18	MMP3	9606.ENSP00000280357	9606.ENSP00000299855	0	0	0	0	0	0	0	0.468	0.468
IL18	SYK	9606.ENSP00000280357	9606.ENSP00000364907	0	0	0	0	0.085	0	0	0.477	0.501
IL18	NOD2	9606.ENSP00000280357	9606.ENSP00000300589	0	0	0	0	0	0	0	0.689	0.689
IL18	TLR4	9606.ENSP00000280357	9606.ENSP00000363089	0	0	0	0	0.063	0	0	0.806	0.811
IL18	IL17A	9606.ENSP00000280357	9606.ENSP00000344192	0	0	0	0	0	0	0	0.826	0.826
IL18	NLRP3	9606.ENSP00000280357	9606.ENSP00000337383	0	0	0	0	0.085	0	0	0.927	0.931
IL18	CXCL8	9606.ENSP00000280357	9606.ENSP00000306512	0	0	0	0	0.088	0	0.9	0.864	0.986
IL18	IL6	9606.ENSP00000280357	9606.ENSP00000385675	0	0	0	0	0	0	0.9	0.89	0.988
IL18	TNF	9606.ENSP00000280357	9606.ENSP00000398698	0	0	0	0	0	0	0.9	0.889	0.988
IL1B	MEFV	9606.ENSP00000263341	9606.ENSP00000219596	0	0	0	0	0.256	0	0	0.865	0.895
IL1B	CRP	9606.ENSP00000263341	9606.ENSP00000255030	0	0	0	0	0.062	0	0	0.859	0.862
IL1B	UMOD	9606.ENSP00000263341	9606.ENSP00000379438	0	0	0	0	0	0	0	0.422	0.422
IL1B	SYK	9606.ENSP00000263341	9606.ENSP00000364907	0	0	0	0	0.098	0.056	0	0.603	0.632
IL1B	NOD2	9606.ENSP00000263341	9606.ENSP00000300589	0	0	0	0	0.19	0	0	0.743	0.783
IL1B	MMP3	9606.ENSP00000263341	9606.ENSP00000299855	0	0	0	0	0.107	0.058	0	0.809	0.825
IL1B	TLR4	9606.ENSP00000263341	9606.ENSP00000363089	0	0	0	0	0.16	0	0	0.917	0.927
IL1B	IL17A	9606.ENSP00000263341	9606.ENSP00000344192	0	0	0	0	0	0	0	0.948	0.949
IL1B	TNF	9606.ENSP00000263341	9606.ENSP00000398698	0	0	0	0	0.462	0	0.5	0.942	0.983
IL1B	NLRP3	9606.ENSP00000263341	9606.ENSP00000337383	0	0	0	0	0.232	0	0.8	0.92	0.986
IL1B	IL18	9606.ENSP00000263341	9606.ENSP00000280357	0	0	0	0	0.096	0	0.9	0.944	0.994
IL1B	IL6	9606.ENSP00000263341	9606.ENSP00000385675	0	0	0	0	0.427	0	0.9	0.953	0.997
IL1B	CXCL8	9606.ENSP00000263341	9606.ENSP00000306512	0	0	0	0	0.679	0	0.9	0.948	0.998
IL6	MEFV	9606.ENSP00000385675	9606.ENSP00000219596	0	0	0	0	0.066	0	0	0.561	0.572
IL6	CRP	9606.ENSP00000385675	9606.ENSP00000255030	0	0	0	0	0	0	0	0.916	0.916
IL6	IL1B	9606.ENSP00000385675	9606.ENSP00000263341	0	0	0	0	0.427	0	0.9	0.953	0.997
IL6	IL18	9606.ENSP00000385675	9606.ENSP00000280357	0	0	0	0	0	0	0.9	0.89	0.988
IL6	MMP3	9606.ENSP00000385675	9606.ENSP00000299855	0	0	0	0	0.112	0	0.9	0.768	0.977
IL6	NOD2	9606.ENSP00000385675	9606.ENSP00000300589	0	0	0	0	0.064	0	0	0.683	0.69
IL6	CXCL8	9606.ENSP00000385675	9606.ENSP00000306512	0	0	0	0	0.581	0	0.9	0.947	0.997
IL6	NLRP3	9606.ENSP00000385675	9606.ENSP00000337383	0	0	0	0	0.062	0	0	0.78	0.785
IL6	IL17A	9606.ENSP00000385675	9606.ENSP00000344192	0	0	0	0	0.062	0	0.9	0.949	0.994
IL6	TLR4	9606.ENSP00000385675	9606.ENSP00000363089	0	0	0	0	0.081	0	0	0.937	0.94
IL6	SYK	9606.ENSP00000385675	9606.ENSP00000364907	0	0	0	0	0.062	0	0	0.624	0.632
IL6	TNF	9606.ENSP00000385675	9606.ENSP00000398698	0	0	0	0	0.125	0	0.9	0.941	0.994
MEFV	IL17A	9606.ENSP00000219596	9606.ENSP00000344192	0	0	0	0	0	0	0	0.401	0.4
MEFV	CXCL8	9606.ENSP00000219596	9606.ENSP00000306512	0	0	0	0	0	0	0	0.457	0.457
MEFV	CRP	9606.ENSP00000219596	9606.ENSP00000255030	0	0	0	0	0	0	0	0.556	0.556
MEFV	IL6	9606.ENSP00000219596	9606.ENSP00000385675	0	0	0	0	0.066	0	0	0.561	0.572
MEFV	TNF	9606.ENSP00000219596	9606.ENSP00000398698	0	0	0	0	0.13	0	0	0.574	0.613
MEFV	TLR4	9606.ENSP00000219596	9606.ENSP00000363089	0	0	0	0	0.062	0.056	0	0.612	0.626
MEFV	NLRP3	9606.ENSP00000219596	9606.ENSP00000337383	0	0	0	0.543	0.118	0.281	0	0.99	0.638
MEFV	NOD2	9606.ENSP00000219596	9606.ENSP00000300589	0	0	0	0	0.096	0	0	0.768	0.782
MEFV	IL18	9606.ENSP00000219596	9606.ENSP00000280357	0	0	0	0	0.062	0	0	0.827	0.831
MEFV	IL1B	9606.ENSP00000219596	9606.ENSP00000263341	0	0	0	0	0.256	0	0	0.865	0.895
MMP3	CRP	9606.ENSP00000299855	9606.ENSP00000255030	0	0	0	0	0	0	0	0.654	0.654
MMP3	IL1B	9606.ENSP00000299855	9606.ENSP00000263341	0	0	0	0	0.107	0.058	0	0.809	0.825
MMP3	IL18	9606.ENSP00000299855	9606.ENSP00000280357	0	0	0	0	0	0	0	0.468	0.468
MMP3	TLR4	9606.ENSP00000299855	9606.ENSP00000363089	0	0	0	0	0.062	0	0	0.497	0.508
MMP3	CXCL8	9606.ENSP00000299855	9606.ENSP00000306512	0	0	0	0	0.107	0	0	0.714	0.734
MMP3	TNF	9606.ENSP00000299855	9606.ENSP00000398698	0	0	0	0	0.064	0	0	0.762	0.767
MMP3	IL17A	9606.ENSP00000299855	9606.ENSP00000344192	0	0	0	0	0	0	0.9	0.576	0.955
MMP3	IL6	9606.ENSP00000299855	9606.ENSP00000385675	0	0	0	0	0.112	0	0.9	0.768	0.977
NLRP3	MEFV	9606.ENSP00000337383	9606.ENSP00000219596	0	0	0	0.543	0.118	0.281	0	0.99	0.638
NLRP3	CRP	9606.ENSP00000337383	9606.ENSP00000255030	0	0	0	0	0	0	0	0.556	0.556
NLRP3	IL1B	9606.ENSP00000337383	9606.ENSP00000263341	0	0	0	0	0.232	0	0.8	0.92	0.986
NLRP3	IL18	9606.ENSP00000337383	9606.ENSP00000280357	0	0	0	0	0.085	0	0	0.927	0.931
NLRP3	NOD2	9606.ENSP00000337383	9606.ENSP00000300589	0	0	0	0.567	0.152	0	0	0.841	0.458
NLRP3	CXCL8	9606.ENSP00000337383	9606.ENSP00000306512	0	0	0	0	0.095	0	0	0.629	0.65
NLRP3	IL17A	9606.ENSP00000337383	9606.ENSP00000344192	0	0	0	0	0	0	0	0.705	0.705
NLRP3	IL6	9606.ENSP00000337383	9606.ENSP00000385675	0	0	0	0	0.062	0	0	0.78	0.785
NLRP3	TNF	9606.ENSP00000337383	9606.ENSP00000398698	0	0	0	0	0.146	0	0	0.778	0.803
NLRP3	TLR4	9606.ENSP00000337383	9606.ENSP00000363089	0	0	0	0	0.149	0	0	0.822	0.842
NLRP3	SYK	9606.ENSP00000337383	9606.ENSP00000364907	0	0	0	0	0.129	0.345	0	0.747	0.843
NOD2	MEFV	9606.ENSP00000300589	9606.ENSP00000219596	0	0	0	0	0.096	0	0	0.768	0.782
NOD2	CRP	9606.ENSP00000300589	9606.ENSP00000255030	0	0	0	0	0	0	0	0.407	0.407
NOD2	IL1B	9606.ENSP00000300589	9606.ENSP00000263341	0	0	0	0	0.19	0	0	0.743	0.783
NOD2	IL18	9606.ENSP00000300589	9606.ENSP00000280357	0	0	0	0	0	0	0	0.689	0.689
NOD2	NLRP3	9606.ENSP00000300589	9606.ENSP00000337383	0	0	0	0.567	0.152	0	0	0.841	0.458
NOD2	SYK	9606.ENSP00000300589	9606.ENSP00000364907	0	0	0	0	0.155	0	0	0.394	0.466
NOD2	IL17A	9606.ENSP00000300589	9606.ENSP00000344192	0	0	0	0	0	0	0	0.615	0.615
NOD2	CXCL8	9606.ENSP00000300589	9606.ENSP00000306512	0	0	0	0	0.096	0	0	0.661	0.681
NOD2	IL6	9606.ENSP00000300589	9606.ENSP00000385675	0	0	0	0	0.064	0	0	0.683	0.69
NOD2	TNF	9606.ENSP00000300589	9606.ENSP00000398698	0	0	0	0	0.214	0	0	0.729	0.778
NOD2	TLR4	9606.ENSP00000300589	9606.ENSP00000363089	0	0	0	0	0.093	0	0	0.922	0.927
SYK	IL1B	9606.ENSP00000364907	9606.ENSP00000263341	0	0	0	0	0.098	0.056	0	0.603	0.632
SYK	IL18	9606.ENSP00000364907	9606.ENSP00000280357	0	0	0	0	0.085	0	0	0.477	0.501
SYK	NOD2	9606.ENSP00000364907	9606.ENSP00000300589	0	0	0	0	0.155	0	0	0.394	0.466
SYK	CXCL8	9606.ENSP00000364907	9606.ENSP00000306512	0	0	0	0	0	0	0	0.501	0.501
SYK	NLRP3	9606.ENSP00000364907	9606.ENSP00000337383	0	0	0	0	0.129	0.345	0	0.747	0.843
SYK	IL17A	9606.ENSP00000364907	9606.ENSP00000344192	0	0	0	0	0	0	0	0.519	0.519
SYK	TLR4	9606.ENSP00000364907	9606.ENSP00000363089	0	0	0	0	0.124	0.488	0	0.988	0.994
SYK	IL6	9606.ENSP00000364907	9606.ENSP00000385675	0	0	0	0	0.062	0	0	0.624	0.632
SYK	TNF	9606.ENSP00000364907	9606.ENSP00000398698	0	0	0	0	0.116	0.056	0	0.652	0.684
TLR4	MEFV	9606.ENSP00000363089	9606.ENSP00000219596	0	0	0	0	0.062	0.056	0	0.612	0.626
TLR4	CRP	9606.ENSP00000363089	9606.ENSP00000255030	0	0	0	0	0	0	0	0.694	0.694
TLR4	IL1B	9606.ENSP00000363089	9606.ENSP00000263341	0	0	0	0	0.16	0	0	0.917	0.927
TLR4	IL18	9606.ENSP00000363089	9606.ENSP00000280357	0	0	0	0	0.063	0	0	0.806	0.811
TLR4	MMP3	9606.ENSP00000363089	9606.ENSP00000299855	0	0	0	0	0.062	0	0	0.497	0.508
TLR4	NOD2	9606.ENSP00000363089	9606.ENSP00000300589	0	0	0	0	0.093	0	0	0.922	0.927
TLR4	CXCL8	9606.ENSP00000363089	9606.ENSP00000306512	0	0	0	0	0.117	0	0	0.881	0.891
TLR4	NLRP3	9606.ENSP00000363089	9606.ENSP00000337383	0	0	0	0	0.149	0	0	0.822	0.842
TLR4	IL17A	9606.ENSP00000363089	9606.ENSP00000344192	0	0	0	0	0.062	0	0	0.769	0.774
TLR4	TNF	9606.ENSP00000363089	9606.ENSP00000398698	0	0	0	0	0.083	0	0	0.925	0.929
TLR4	IL6	9606.ENSP00000363089	9606.ENSP00000385675	0	0	0	0	0.081	0	0	0.937	0.94
TLR4	SYK	9606.ENSP00000363089	9606.ENSP00000364907	0	0	0	0	0.124	0.488	0	0.988	0.994
TNF	MEFV	9606.ENSP00000398698	9606.ENSP00000219596	0	0	0	0	0.13	0	0	0.574	0.613
TNF	CRP	9606.ENSP00000398698	9606.ENSP00000255030	0	0	0	0	0	0	0	0.911	0.911
TNF	IL1B	9606.ENSP00000398698	9606.ENSP00000263341	0	0	0	0	0.462	0	0.5	0.942	0.983
TNF	IL18	9606.ENSP00000398698	9606.ENSP00000280357	0	0	0	0	0	0	0.9	0.889	0.988
TNF	MMP3	9606.ENSP00000398698	9606.ENSP00000299855	0	0	0	0	0.064	0	0	0.762	0.767
TNF	NOD2	9606.ENSP00000398698	9606.ENSP00000300589	0	0	0	0	0.214	0	0	0.729	0.778
TNF	CXCL8	9606.ENSP00000398698	9606.ENSP00000306512	0	0	0	0	0.158	0	0.9	0.921	0.992
TNF	NLRP3	9606.ENSP00000398698	9606.ENSP00000337383	0	0	0	0	0.146	0	0	0.778	0.803
TNF	IL17A	9606.ENSP00000398698	9606.ENSP00000344192	0	0	0	0	0	0	0	0.989	0.989
TNF	TLR4	9606.ENSP00000398698	9606.ENSP00000363089	0	0	0	0	0.083	0	0	0.925	0.929
TNF	SYK	9606.ENSP00000398698	9606.ENSP00000364907	0	0	0	0	0.116	0.056	0	0.652	0.684
TNF	UMOD	9606.ENSP00000398698	9606.ENSP00000379438	0	0	0	0	0	0	0	0.855	0.856
TNF	IL6	9606.ENSP00000398698	9606.ENSP00000385675	0	0	0	0	0.125	0	0.9	0.941	0.994
TNF	HLA-B	9606.ENSP00000398698	9606.ENSP00000399168	0	0	0	0	0.111	0	0	0.6	0.629
UMOD	IL1B	9606.ENSP00000379438	9606.ENSP00000263341	0	0	0	0	0	0	0	0.422	0.422
UMOD	TNF	9606.ENSP00000379438	9606.ENSP00000398698	0	0	0	0	0	0	0	0.855	0.856

## Sheet: PPI >0.95
#node1	node2	node1_string_id	node2_string_id	neighborhood_on_chromosome	gene_fusion	phylogenetic_cooccurrence	homology	coexpression	experimentally_determined_interaction	database_annotated	automated_textmining	combined_score
CXCL8	IL1B	9606.ENSP00000306512	9606.ENSP00000263341	0	0	0	0	0.679	0	0.9	0.948	0.998
CXCL8	IL18	9606.ENSP00000306512	9606.ENSP00000280357	0	0	0	0	0.088	0	0.9	0.864	0.986
CXCL8	TNF	9606.ENSP00000306512	9606.ENSP00000398698	0	0	0	0	0.158	0	0.9	0.921	0.992
CXCL8	IL6	9606.ENSP00000306512	9606.ENSP00000385675	0	0	0	0	0.581	0	0.9	0.947	0.997
IL17A	MMP3	9606.ENSP00000344192	9606.ENSP00000299855	0	0	0	0	0	0	0.9	0.576	0.955
IL17A	TNF	9606.ENSP00000344192	9606.ENSP00000398698	0	0	0	0	0	0	0	0.989	0.989
IL17A	IL6	9606.ENSP00000344192	9606.ENSP00000385675	0	0	0	0	0.062	0	0.9	0.949	0.994
IL18	IL1B	9606.ENSP00000280357	9606.ENSP00000263341	0	0	0	0	0.096	0	0.9	0.944	0.994
IL18	CXCL8	9606.ENSP00000280357	9606.ENSP00000306512	0	0	0	0	0.088	0	0.9	0.864	0.986
IL18	IL6	9606.ENSP00000280357	9606.ENSP00000385675	0	0	0	0	0	0	0.9	0.89	0.988
IL18	TNF	9606.ENSP00000280357	9606.ENSP00000398698	0	0	0	0	0	0	0.9	0.889	0.988
IL1B	TNF	9606.ENSP00000263341	9606.ENSP00000398698	0	0	0	0	0.462	0	0.5	0.942	0.983
IL1B	NLRP3	9606.ENSP00000263341	9606.ENSP00000337383	0	0	0	0	0.232	0	0.8	0.92	0.986
IL1B	IL18	9606.ENSP00000263341	9606.ENSP00000280357	0	0	0	0	0.096	0	0.9	0.944	0.994
IL1B	IL6	9606.ENSP00000263341	9606.ENSP00000385675	0	0	0	0	0.427	0	0.9	0.953	0.997
IL1B	CXCL8	9606.ENSP00000263341	9606.ENSP00000306512	0	0	0	0	0.679	0	0.9	0.948	0.998
IL6	IL1B	9606.ENSP00000385675	9606.ENSP00000263341	0	0	0	0	0.427	0	0.9	0.953	0.997
IL6	IL18	9606.ENSP00000385675	9606.ENSP00000280357	0	0	0	0	0	0	0.9	0.89	0.988
IL6	MMP3	9606.ENSP00000385675	9606.ENSP00000299855	0	0	0	0	0.112	0	0.9	0.768	0.977
IL6	CXCL8	9606.ENSP00000385675	9606.ENSP00000306512	0	0	0	0	0.581	0	0.9	0.947	0.997
IL6	IL17A	9606.ENSP00000385675	9606.ENSP00000344192	0	0	0	0	0.062	0	0.9	0.949	0.994
IL6	TNF	9606.ENSP00000385675	9606.ENSP00000398698	0	0	0	0	0.125	0	0.9	0.941	0.994
MMP3	IL17A	9606.ENSP00000299855	9606.ENSP00000344192	0	0	0	0	0	0	0.9	0.576	0.955
MMP3	IL6	9606.ENSP00000299855	9606.ENSP00000385675	0	0	0	0	0.112	0	0.9	0.768	0.977
NLRP3	IL1B	9606.ENSP00000337383	9606.ENSP00000263341	0	0	0	0	0.232	0	0.8	0.92	0.986
SYK	TLR4	9606.ENSP00000364907	9606.ENSP00000363089	0	0	0	0	0.124	0.488	0	0.988	0.994
TLR4	SYK	9606.ENSP00000363089	9606.ENSP00000364907	0	0	0	0	0.124	0.488	0	0.988	0.994
TNF	IL1B	9606.ENSP00000398698	9606.ENSP00000263341	0	0	0	0	0.462	0	0.5	0.942	0.983
TNF	IL18	9606.ENSP00000398698	9606.ENSP00000280357	0	0	0	0	0	0	0.9	0.889	0.988
TNF	CXCL8	9606.ENSP00000398698	9606.ENSP00000306512	0	0	0	0	0.158	0	0.9	0.921	0.992
TNF	IL17A	9606.ENSP00000398698	9606.ENSP00000344192	0	0	0	0	0	0	0	0.989	0.989
TNF	IL6	9606.ENSP00000398698	9606.ENSP00000385675	0	0	0	0	0.125	0	0.9	0.941	0.994

## Sheet: GO-BP
Category	Term	Count	%	PValue	Genes	List Total	Pop Hits	Pop Total	Fold Enrichment	Bonferroni	Benjamini	FDR
GOTERM_BP_DIRECT	GO:0006954~inflammatory response	11	61.1111	2.59143e-13	CRP, IL6, CXCL8, IL1B, IL18, NLRP3, UMOD, MEFV, TNF, TLR4, IL17A	18	403	19157	29.0498	1.5418e-10	1.5419e-10	1.3916e-10
GOTERM_BP_DIRECT	GO:0032731~positive regulation of interleukin-1 beta production	7	38.8889	1.31457e-11	IL6, NLRP3, NOD2, MEFV, TNF, TLR4, IL17A	18	64	19157	116.405	7.8217e-09	3.91085e-09	3.52962e-09
GOTERM_BP_DIRECT	GO:0071222~cellular response to lipopolysaccharide	8	44.4444	1.4562e-10	IL6, CXCL8, IL1B, MIR146A, NLRP3, NOD2, TNF, TLR4	18	189	19157	45.0488	8.66439e-08	2.88813e-08	2.6066e-08
GOTERM_BP_DIRECT	GO:0032755~positive regulation of interleukin-6 production	7	38.8889	2.18187e-10	IL6, SYK, IL1B, NOD2, TNF, TLR4, IL17A	18	101	19157	73.7618	1.29821e-07	3.24554e-08	2.92917e-08
GOTERM_BP_DIRECT	GO:0032757~positive regulation of interleukin-8 production	6	33.3333	2.12882e-09	IL6, SYK, IL1B, NOD2, TNF, TLR4	18	64	19157	99.776	1.26665e-06	2.5333e-07	2.28635e-07
GOTERM_BP_DIRECT	GO:1900017~positive regulation of cytokine production involved in inflammatory response	5	27.7778	8.57384e-09	IL6, NOD2, TNF, TLR4, IL17A	18	28	19157	190.05	5.10142e-06	8.5024e-07	7.67359e-07
GOTERM_BP_DIRECT	GO:0051092~positive regulation of NF-kappaB transcription factor activity	6	33.3333	2.17821e-07	IL1B, IL18, NLRP3, NOD2, TNF, TLR4	18	160	19157	39.9104	0.000129595	1.85148e-05	1.671e-05
GOTERM_BP_DIRECT	GO:0045087~innate immune response	8	44.4444	3.28174e-07	CRP, SYK, HLA-B, NLRP3, NOD2, MEFV, TLR4, IL17A	18	578	19157	14.7305	0.000195245	2.44079e-05	2.20287e-05
GOTERM_BP_DIRECT	GO:1901224~positive regulation of NIK/NF-kappaB signaling	5	27.7778	3.7528e-07	IL1B, IL18, NOD2, TNF, TLR4	18	70	19157	76.0198	0.000223266	2.48102e-05	2.23917e-05
GOTERM_BP_DIRECT	GO:0032760~positive regulation of tumor necrosis factor production	5	27.7778	1.99381e-06	IL6, SYK, NOD2, TLR4, IL17A	18	106	19157	50.2018	0.00118561	0.000118632	0.000107067
GOTERM_BP_DIRECT	GO:0006955~immune response	7	38.8889	2.31904e-06	CXCL8, IL1B, HLA-B, IL18, TNF, TLR4, IL17A	18	479	19157	15.5531	0.00137888	0.000125439	0.000113211
GOTERM_BP_DIRECT	GO:0050830~defense response to Gram-positive bacterium	5	27.7778	2.76114e-06	CRP, IL6, NOD2, TNF, IL17A	18	115	19157	46.2729	0.00164153	0.000136907	0.000123561
GOTERM_BP_DIRECT	GO:0010628~positive regulation of gene expression	7	38.8889	3.2952e-06	CRP, IL6, CXCL8, IL1B, MIR146A, TNF, TLR4	18	509	19157	14.6364	0.00195873	0.000150819	0.000136117
GOTERM_BP_DIRECT	GO:0031663~lipopolysaccharide-mediated signaling pathway	4	22.2222	4.42659e-06	IL1B, IL18, TNF, TLR4	18	37	19157	115.057	0.00263036	0.00018813	0.000169791
GOTERM_BP_DIRECT	GO:0032733~positive regulation of interleukin-10 production	4	22.2222	6.05972e-06	IL6, SYK, NOD2, TLR4	18	41	19157	103.832	0.00359905	0.000240369	0.000216938
GOTERM_BP_DIRECT	GO:0032735~positive regulation of interleukin-12 production	4	22.2222	7.0076e-06	SYK, NOD2, TLR4, IL17A	18	43	19157	99.0026	0.00416086	0.000260595	0.000235193
GOTERM_BP_DIRECT	GO:0032722~positive regulation of chemokine production	4	22.2222	8.04869e-06	IL6, IL18, TNF, TLR4	18	45	19157	94.6025	0.00477754	0.000281704	0.000254244
GOTERM_BP_DIRECT	GO:0071407~cellular response to organic cyclic compound	4	22.2222	1.47993e-05	IL1B, IL18, NOD2, TNF	18	55	19157	77.402	0.00876701	0.000486167	0.000438776
GOTERM_BP_DIRECT	GO:0010573~vascular endothelial growth factor production	3	16.6667	1.55247e-05	IL6, IL1B, TNF	18	7	19157	456.119	0.00919471	0.000486167	0.000438776
GOTERM_BP_DIRECT	GO:0048661~positive regulation of smooth muscle cell proliferation	4	22.2222	2.93297e-05	IL6, IL18, TNF, TLR4	18	69	19157	61.6973	0.0173	0.000872558	0.000787502
GOTERM_BP_DIRECT	GO:0010888~negative regulation of lipid storage	3	16.6667	3.32151e-05	CRP, IL6, TNF	18	10	19157	319.283	0.0195693	0.000941093	0.000849356
GOTERM_BP_DIRECT	GO:0045944~positive regulation of transcription from RNA polymerase II promoter	8	44.4444	3.82006e-05	IL6, IL1B, IL18, NLRP3, NOD2, TNF, TLR4, IL17A	18	1185	19157	7.185	0.0224734	0.00103315	0.000932443
GOTERM_BP_DIRECT	GO:0032729~positive regulation of interferon-gamma production	4	22.2222	4.40255e-05	IL1B, IL18, TNF, TLR4	18	79	19157	53.8875	0.0258556	0.00113337	0.00102289
GOTERM_BP_DIRECT	GO:0043406~positive regulation of MAP kinase activity	4	22.2222	4.57157e-05	IL1B, NOD2, TNF, TLR4	18	80	19157	53.2139	0.0268349	0.00113337	0.00102289
GOTERM_BP_DIRECT	GO:0050829~defense response to Gram-negative bacterium	4	22.2222	7.16918e-05	IL6, UMOD, TLR4, IL17A	18	93	19157	45.7754	0.0417611	0.00170626	0.00153994
GOTERM_BP_DIRECT	GO:0032725~positive regulation of granulocyte macrophage colony-stimulating factor production	3	16.6667	7.72998e-05	SYK, IL1B, IL18	18	15	19157	212.856	0.0449534	0.00173667	0.00156738
GOTERM_BP_DIRECT	GO:0046330~positive regulation of JNK cascade	4	22.2222	7.8807e-05	IL1B, NOD2, TNF, TLR4	18	96	19157	44.3449	0.0458096	0.00173667	0.00156738
GOTERM_BP_DIRECT	GO:0071639~positive regulation of monocyte chemotactic protein-1 production	3	16.6667	8.82965e-05	SYK, IL1B, NOD2	18	16	19157	199.552	0.0511824	0.0018763	0.0016934
GOTERM_BP_DIRECT	GO:0050729~positive regulation of inflammatory response	4	22.2222	9.71703e-05	IL1B, IL18, TNF, TLR4	18	103	19157	41.3312	0.0561793	0.00199367	0.00179933
GOTERM_BP_DIRECT	GO:0060252~positive regulation of glial cell proliferation	3	16.6667	0.000112461	IL6, IL1B, TNF	18	18	19157	177.38	0.0647279	0.00223047	0.00201304
GOTERM_BP_DIRECT	GO:0050768~negative regulation of neurogenesis	3	16.6667	0.000202236	IL6, IL1B, TNF	18	24	19157	133.035	0.113383	0.00376032	0.00339377
GOTERM_BP_DIRECT	GO:0032740~positive regulation of interleukin-17 production	3	16.6667	0.000202236	IL6, IL18, NOD2	18	24	19157	133.035	0.113383	0.00376032	0.00339377
GOTERM_BP_DIRECT	GO:0043123~positive regulation of I-kappaB kinase/NF-kappaB signaling	4	22.2222	0.000598485	IL1B, NOD2, TNF, TLR4	18	191	19157	22.2885	0.299671	0.0107909	0.00973898
GOTERM_BP_DIRECT	GO:0050796~regulation of insulin secretion	3	16.6667	0.000749728	IL6, IL1B, TNF	18	46	19157	69.4094	0.35998	0.0131202	0.0118413
GOTERM_BP_DIRECT	GO:1904646~cellular response to beta-amyloid	3	16.6667	0.000782641	MIR146A, TNF, TLR4	18	47	19157	67.9326	0.372401	0.0131261	0.0118466
GOTERM_BP_DIRECT	GO:0045429~positive regulation of nitric oxide biosynthetic process	3	16.6667	0.000816243	IL1B, TNF, TLR4	18	48	19157	66.5174	0.384834	0.0131261	0.0118466
GOTERM_BP_DIRECT	GO:0050766~positive regulation of phagocytosis	3	16.6667	0.000816243	IL1B, NOD2, TNF	18	48	19157	66.5174	0.384834	0.0131261	0.0118466
GOTERM_BP_DIRECT	GO:0043280~positive regulation of cysteine-type endopeptidase activity involved in apoptotic process	3	16.6667	0.00103227	SYK, NLRP3, TNF	18	54	19157	59.1265	0.459097	0.0159261	0.0143736
GOTERM_BP_DIRECT	GO:0098586~cellular response to virus	3	16.6667	0.00107066	IL6, MIR146A, NLRP3	18	55	19157	58.0515	0.471326	0.0159261	0.0143736
GOTERM_BP_DIRECT	GO:0031334~positive regulation of protein complex assembly	3	16.6667	0.00107066	SYK, MMP3, TNF	18	55	19157	58.0515	0.471326	0.0159261	0.0143736
GOTERM_BP_DIRECT	GO:0042531~positive regulation of tyrosine phosphorylation of STAT protein	3	16.6667	0.00167913	IL6, IL18, TNF	18	69	19157	46.2729	0.632091	0.0237876	0.0214688
GOTERM_BP_DIRECT	GO:0032715~negative regulation of interleukin-6 production	3	16.6667	0.00167913	MIR146A, TNF, TLR4	18	69	19157	46.2729	0.632091	0.0237876	0.0214688
GOTERM_BP_DIRECT	GO:0006952~defense response	3	16.6667	0.00219373	HLA-B, NLRP3, NOD2	18	79	19157	40.4156	0.729289	0.0303551	0.0273961
GOTERM_BP_DIRECT	GO:0030593~neutrophil chemotaxis	3	16.6667	0.00230454	CXCL8, SYK, IL1B	18	81	19157	39.4177	0.746599	0.0311637	0.0281259
GOTERM_BP_DIRECT	GO:0010629~negative regulation of gene expression	4	22.2222	0.00236769	CXCL8, MIR155, MIR146A, TNF	18	308	19157	13.8218	0.755965	0.0313061	0.0282544
GOTERM_BP_DIRECT	GO:0009595~detection of biotic stimulus	2	11.1111	0.00265999	NLRP3, NOD2	18	3	19157	709.519	0.795012	0.0336743	0.0303918
GOTERM_BP_DIRECT	GO:0060559~positive regulation of calcidiol 1-monooxygenase activity	2	11.1111	0.00265999	IL1B, TNF	18	3	19157	709.519	0.795012	0.0336743	0.0303918
GOTERM_BP_DIRECT	GO:0050731~positive regulation of peptidyl-tyrosine phosphorylation	3	16.6667	0.00302388	IL6, SYK, NOD2	18	93	19157	34.3315	0.835021	0.0374835	0.0338297
GOTERM_BP_DIRECT	GO:0030730~sequestering of triglyceride	2	11.1111	0.00354517	IL1B, TNF	18	4	19157	532.139	0.87914	0.0430485	0.0388522
GOTERM_BP_DIRECT	GO:0000165~MAPK cascade	3	16.6667	0.00442657	IL1B, IL18, TNF	18	113	19157	28.2552	0.928614	0.0497287	0.0448812
GOTERM_BP_DIRECT	GO:0031622~positive regulation of fever generation	2	11.1111	0.00442961	IL1B, TNF	18	5	19157	425.711	0.928744	0.0497287	0.0448812
GOTERM_BP_DIRECT	GO:0002830~positive regulation of type 2 immune response	2	11.1111	0.00442961	NLRP3, NOD2	18	5	19157	425.711	0.928744	0.0497287	0.0448812
GOTERM_BP_DIRECT	GO:0060729~intestinal epithelial structure maintenance	2	11.1111	0.00442961	TLR4, IL17A	18	5	19157	425.711	0.928744	0.0497287	0.0448812
GOTERM_BP_DIRECT	GO:0051091~positive regulation of sequence-specific DNA binding transcription factor activity	3	16.6667	0.00489602	IL6, IL1B, TNF	18	119	19157	26.8305	0.946082	0.0539468	0.0486882
GOTERM_BP_DIRECT	GO:1903223~positive regulation of oxidative stress-induced neuron death	2	11.1111	0.00531332	TNF, TLR4	18	6	19157	354.759	0.95799	0.056454	0.0509509
GOTERM_BP_DIRECT	GO:0002925~positive regulation of humoral immune response mediated by circulating immunoglobulin	2	11.1111	0.00531332	NOD2, TNF	18	6	19157	354.759	0.95799	0.056454	0.0509509
GOTERM_BP_DIRECT	GO:0050728~negative regulation of inflammatory response	3	16.6667	0.00564148	MIR146A, NLRP3, MEFV	18	128	19157	24.944	0.965479	0.0588891	0.0531487
GOTERM_BP_DIRECT	GO:0045630~positive regulation of T-helper 2 cell differentiation	2	11.1111	0.00619628	IL18, NLRP3	18	7	19157	304.079	0.975233	0.0635653	0.057369
GOTERM_BP_DIRECT	GO:2000556~positive regulation of T-helper 1 cell cytokine production	2	11.1111	0.00707851	IL1B, IL18	18	8	19157	266.069	0.985399	0.0708993	0.0639881
GOTERM_BP_DIRECT	GO:0008285~negative regulation of cell proliferation	4	22.2222	0.00714951	IL6, CXCL8, IL1B, UMOD	18	457	19157	9.31534	0.986008	0.0708993	0.0639881
GOTERM_BP_DIRECT	GO:0042088~T-helper 1 type immune response	2	11.1111	0.00796	IL18, TLR4	18	9	19157	236.506	0.991393	0.0751778	0.0678495
GOTERM_BP_DIRECT	GO:1903140~regulation of establishment of endothelial barrier	2	11.1111	0.00796	IL1B, TNF	18	9	19157	236.506	0.991393	0.0751778	0.0678495
GOTERM_BP_DIRECT	GO:2000553~positive regulation of T-helper 2 cell cytokine production	2	11.1111	0.00796	IL6, NLRP3	18	9	19157	236.506	0.991393	0.0751778	0.0678495
GOTERM_BP_DIRECT	GO:0032496~response to lipopolysaccharide	3	16.6667	0.00827008	IL1B, UMOD, TLR4	18	156	19157	20.4669	0.992854	0.0768859	0.0693912
GOTERM_BP_DIRECT	GO:0016045~detection of bacterium	2	11.1111	0.0106001	HLA-B, NOD2	18	12	19157	177.38	0.998237	0.0970313	0.0875728
GOTERM_BP_DIRECT	GO:2000343~positive regulation of chemokine (C-X-C motif) ligand 2 production	2	11.1111	0.0114786	TNF, TLR4	18	13	19157	163.735	0.998961	0.103481	0.0933941
GOTERM_BP_DIRECT	GO:1904996~positive regulation of leukocyte adhesion to vascular endothelial cell	2	11.1111	0.0123564	IL6, TNF	18	14	19157	152.04	0.999387	0.109732	0.0990358
GOTERM_BP_DIRECT	GO:0060354~negative regulation of cell adhesion molecule production	2	11.1111	0.0132335	CXCL8, MIR146A	18	15	19157	141.904	0.999639	0.114115	0.102991
GOTERM_BP_DIRECT	GO:0002523~leukocyte migration involved in inflammatory response	2	11.1111	0.0132335	NLRP3, TNF	18	15	19157	141.904	0.999639	0.114115	0.102991
GOTERM_BP_DIRECT	GO:0048566~embryonic digestive tract development	2	11.1111	0.0141098	CXCL8, TNF	18	16	19157	133.035	0.999787	0.118244	0.106718
GOTERM_BP_DIRECT	GO:0034116~positive regulation of heterotypic cell-cell adhesion	2	11.1111	0.0141098	IL1B, TNF	18	16	19157	133.035	0.999787	0.118244	0.106718
GOTERM_BP_DIRECT	GO:0042119~neutrophil activation	2	11.1111	0.0149855	CXCL8, IL18	18	17	19157	125.209	0.999875	0.120491	0.108746
GOTERM_BP_DIRECT	GO:0048143~astrocyte activation	2	11.1111	0.0149855	IL1B, TNF	18	17	19157	125.209	0.999875	0.120491	0.108746
GOTERM_BP_DIRECT	GO:0050995~negative regulation of lipid catabolic process	2	11.1111	0.0149855	IL1B, TNF	18	17	19157	125.209	0.999875	0.120491	0.108746
GOTERM_BP_DIRECT	GO:0051770~positive regulation of nitric-oxide synthase biosynthetic process	2	11.1111	0.0158603	NOD2, TLR4	18	18	19157	118.253	0.999926	0.12417	0.112066
GOTERM_BP_DIRECT	GO:0051044~positive regulation of membrane protein ectodomain proteolysis	2	11.1111	0.0158603	IL1B, TNF	18	18	19157	118.253	0.999926	0.12417	0.112066
GOTERM_BP_DIRECT	GO:0032695~negative regulation of interleukin-12 production	2	11.1111	0.0167345	NOD2, MEFV	18	19	19157	112.029	0.999956	0.127874	0.115409
GOTERM_BP_DIRECT	GO:0070374~positive regulation of ERK1 and ERK2 cascade	3	16.6667	0.0167707	NOD2, TNF, TLR4	18	226	19157	14.1276	0.999957	0.127874	0.115409
GOTERM_BP_DIRECT	GO:0007267~cell-cell signaling	3	16.6667	0.0171932	IL1B, IL18, IL17A	18	229	19157	13.9425	0.999967	0.127874	0.115409
GOTERM_BP_DIRECT	GO:0042742~defense response to bacterium	3	16.6667	0.0171932	SYK, NOD2, TLR4	18	229	19157	13.9425	0.999967	0.127874	0.115409
GOTERM_BP_DIRECT	GO:0032930~positive regulation of superoxide anion generation	2	11.1111	0.0184806	CRP, SYK	18	21	19157	101.36	0.999985	0.134097	0.121025
GOTERM_BP_DIRECT	GO:0070498~interleukin-1-mediated signaling pathway	2	11.1111	0.0184806	IL1B, MIR146A	18	21	19157	101.36	0.999985	0.134097	0.121025
GOTERM_BP_DIRECT	GO:0045672~positive regulation of osteoclast differentiation	2	11.1111	0.0193526	TNF, IL17A	18	22	19157	96.7525	0.999991	0.138732	0.125209
GOTERM_BP_DIRECT	GO:0001525~angiogenesis	3	16.6667	0.0198227	CXCL8, SYK, IL18	18	247	19157	12.9265	0.999993	0.140411	0.126724
GOTERM_BP_DIRECT	GO:0032753~positive regulation of interleukin-4 production	2	11.1111	0.0219641	SYK, NLRP3	18	25	19157	85.1422	0.999998	0.153748	0.138761
GOTERM_BP_DIRECT	GO:0002862~negative regulation of inflammatory response to antigenic stimulus	2	11.1111	0.0228331	SYK, NOD2	18	26	19157	81.8675	0.999999	0.157973	0.142574
GOTERM_BP_DIRECT	GO:0045662~negative regulation of myoblast differentiation	2	11.1111	0.0237014	IL18, TNF	18	27	19157	78.8354	0.999999	0.162096	0.146295
GOTERM_BP_DIRECT	GO:0070372~regulation of ERK1 and ERK2 cascade	2	11.1111	0.0254359	SYK, IL1B	18	29	19157	73.3985	1	0.171975	0.155211
GOTERM_BP_DIRECT	GO:0045840~positive regulation of mitotic nuclear division	2	11.1111	0.026302	IL1B, TNF	18	30	19157	70.9519	1	0.171975	0.155211
GOTERM_BP_DIRECT	GO:0010575~positive regulation of vascular endothelial growth factor production	2	11.1111	0.026302	IL6, IL1B	18	30	19157	70.9519	1	0.171975	0.155211
GOTERM_BP_DIRECT	GO:0007159~leukocyte cell-cell adhesion	2	11.1111	0.026302	SYK, UMOD	18	30	19157	70.9519	1	0.171975	0.155211
GOTERM_BP_DIRECT	GO:2001240~negative regulation of extrinsic apoptotic signaling pathway in absence of ligand	2	11.1111	0.0314837	IL1B, TNF	18	36	19157	59.1265	1	0.203617	0.183769
GOTERM_BP_DIRECT	GO:0043122~regulation of I-kappaB kinase/NF-kappaB signaling	2	11.1111	0.0323448	IL1B, TNF	18	37	19157	57.5285	1	0.204736	0.184778
GOTERM_BP_DIRECT	GO:0046427~positive regulation of JAK-STAT cascade	2	11.1111	0.0323448	IL6, TNF	18	37	19157	57.5285	1	0.204736	0.184778
GOTERM_BP_DIRECT	GO:0043065~positive regulation of apoptotic process	3	16.6667	0.0337407	IL6, MIR146A, TNF	18	329	19157	9.70466	1	0.208954	0.188586
GOTERM_BP_DIRECT	GO:0001937~negative regulation of endothelial cell proliferation	2	11.1111	0.0340648	MIR146A, TNF	18	39	19157	54.5783	1	0.208954	0.188586
GOTERM_BP_DIRECT	GO:1900016~negative regulation of cytokine production involved in inflammatory response	2	11.1111	0.0340648	MIR146A, MEFV	18	39	19157	54.5783	1	0.208954	0.188586
GOTERM_BP_DIRECT	GO:0097421~liver regeneration	2	11.1111	0.0349237	IL6, TNF	18	40	19157	53.2139	1	0.212037	0.191368
GOTERM_BP_DIRECT	GO:0043491~protein kinase B signaling	2	11.1111	0.0357819	IL1B, TNF	18	41	19157	51.916	1	0.212902	0.192149
GOTERM_BP_DIRECT	GO:1901223~negative regulation of NIK/NF-kappaB signaling	2	11.1111	0.0357819	MIR146A, NLRP3	18	41	19157	51.916	1	0.212902	0.192149
GOTERM_BP_DIRECT	GO:0006953~acute-phase response	2	11.1111	0.0366394	CRP, IL6	18	42	19157	50.6799	1	0.215846	0.194806
GOTERM_BP_DIRECT	GO:0032689~negative regulation of interferon-gamma production	2	11.1111	0.0374962	NOD2, TLR4	18	43	19157	49.5013	1	0.216604	0.19549
GOTERM_BP_DIRECT	GO:0032691~negative regulation of interleukin-1 beta production	2	11.1111	0.0374962	NLRP3, MEFV	18	43	19157	49.5013	1	0.216604	0.19549
GOTERM_BP_DIRECT	GO:0043507~positive regulation of JUN kinase activity	2	11.1111	0.0383522	SYK, TNF	18	44	19157	48.3763	1	0.219419	0.19803
GOTERM_BP_DIRECT	GO:0031623~receptor internalization	2	11.1111	0.0400622	CXCL8, SYK	18	46	19157	46.2729	1	0.227019	0.204889
GOTERM_BP_DIRECT	GO:0010718~positive regulation of epithelial to mesenchymal transition	2	11.1111	0.0417693	IL6, IL1B	18	48	19157	44.3449	1	0.23446	0.211605
GOTERM_BP_DIRECT	GO:0033209~tumor necrosis factor-mediated signaling pathway	2	11.1111	0.0477216	UMOD, TNF	18	55	19157	38.701	1	0.262911	0.237283
GOTERM_BP_DIRECT	GO:0014823~response to activity	2	11.1111	0.0477216	IL6, TNF	18	55	19157	38.701	1	0.262911	0.237283
GOTERM_BP_DIRECT	GO:0045599~negative regulation of fat cell differentiation	2	11.1111	0.050262	IL6, TNF	18	58	19157	36.6992	1	0.274366	0.247621
GOTERM_BP_DIRECT	GO:0030155~regulation of cell adhesion	2	11.1111	0.0511073	CXCL8, IL18	18	59	19157	36.0772	1	0.276444	0.249497
GOTERM_BP_DIRECT	GO:0006959~humoral immune response	2	11.1111	0.0527959	IL6, TNF	18	61	19157	34.8944	1	0.283005	0.255418
GOTERM_BP_DIRECT	GO:0030168~platelet activation	2	11.1111	0.0544817	IL6, SYK	18	63	19157	33.7866	1	0.288268	0.260168
GOTERM_BP_DIRECT	GO:0002250~adaptive immune response	3	16.6667	0.0547466	SYK, HLA-B, IL17A	18	430	19157	7.42519	1	0.288268	0.260168
GOTERM_BP_DIRECT	GO:0042102~positive regulation of T cell proliferation	2	11.1111	0.0553235	IL6, IL1B	18	64	19157	33.2587	1	0.28875	0.260603
GOTERM_BP_DIRECT	GO:0051384~response to glucocorticoid	2	11.1111	0.0578448	IL6, TNF	18	67	19157	31.7695	1	0.297265	0.268288
GOTERM_BP_DIRECT	GO:0035556~intracellular signal transduction	3	16.6667	0.0579541	CXCL8, SYK, NOD2	18	444	19157	7.19107	1	0.297265	0.268288
GOTERM_BP_DIRECT	GO:0032720~negative regulation of tumor necrosis factor production	2	11.1111	0.0662032	NOD2, TLR4	18	77	19157	27.6436	1	0.336675	0.303856
GOTERM_BP_DIRECT	GO:0014068~positive regulation of phosphatidylinositol 3-kinase signaling	2	11.1111	0.0703563	IL18, TNF	18	82	19157	25.958	1	0.354763	0.320181
GOTERM_BP_DIRECT	GO:0071260~cellular response to mechanical stimulus	2	11.1111	0.0720126	IL1B, TLR4	18	84	19157	25.3399	1	0.360063	0.324964
GOTERM_BP_DIRECT	GO:0019722~calcium-mediated signaling	2	11.1111	0.0736662	CXCL8, TNF	18	86	19157	24.7506	1	0.365261	0.329656
GOTERM_BP_DIRECT	GO:0071347~cellular response to interleukin-1	2	11.1111	0.0761413	CXCL8, IL17A	18	89	19157	23.9164	1	0.374414	0.337916
GOTERM_BP_DIRECT	GO:0033138~positive regulation of peptidyl-serine phosphorylation	2	11.1111	0.0777879	IL6, TNF	18	91	19157	23.3907	1	0.379376	0.342394
GOTERM_BP_DIRECT	GO:0032088~negative regulation of NF-kappaB transcription factor activity	2	11.1111	0.0786102	NLRP3, NOD2	18	92	19157	23.1365	1	0.380269	0.343201
GOTERM_BP_DIRECT	GO:0050871~positive regulation of B cell activation	2	11.1111	0.0818924	IL6, NOD2	18	96	19157	22.1725	1	0.392952	0.354647
GOTERM_BP_DIRECT	GO:0071346~cellular response to interferon-gamma	2	11.1111	0.0843469	TNF, TLR4	18	99	19157	21.5006	1	0.401491	0.362354
GOTERM_BP_DIRECT	GO:0006915~apoptotic process	3	16.6667	0.0928078	IL1B, NLRP3, IL17A	18	582	19157	5.48597	1	0.438259	0.395538

## Sheet: GO-CC
Category	Term	Count	%	PValue	Genes	List Total	Pop Hits	Pop Total	Fold Enrichment	Bonferroni	Benjamini	FDR
GOTERM_CC_DIRECT	GO:0005615~extracellular space	10	55.5556	3.654e-06	CRP, IL6, CXCL8, IL1B, MMP3, IL18, MIR146A, UMOD, TNF, IL17A	17	1906	20163	6.22276	0.000248441	0.000248472	0.000244818
GOTERM_CC_DIRECT	GO:0005576~extracellular region	9	50	8.60372e-05	CRP, IL6, CXCL8, IL1B, MMP3, IL18, NLRP3, TNF, IL17A	17	2116	20163	5.04467	0.0058337	0.00292526	0.00288225
GOTERM_CC_DIRECT	GO:0009986~cell surface	5	27.7778	0.00130328	HLA-B, UMOD, NOD2, TNF, TLR4	17	634	20163	9.35378	0.0848625	0.029541	0.0291066
GOTERM_CC_DIRECT	GO:0001891~phagocytic cup	2	11.1111	0.0219971	TNF, TLR4	17	28	20163	84.7185	0.779641	0.373951	0.368451
GOTERM_CC_DIRECT	GO:0009897~external side of plasma membrane	3	16.6667	0.0477471	TNF, TLR4, IL17A	17	446	20163	7.97797	0.964095	0.64936	0.639811
GOTERM_CC_DIRECT	GO:0001726~ruffle	2	11.1111	0.0764962	MEFV, TLR4	17	100	20163	23.7212	0.995535	0.866957	0.854208

## Sheet: GO-MF
Category	Term	Count	%	PValue	Genes	List Total	Pop Hits	Pop Total	Fold Enrichment	Bonferroni	Benjamini	FDR
GOTERM_MF_DIRECT	GO:0005125~cytokine activity	5	27.7778	2.18604e-05	IL6, IL1B, IL18, TNF, IL17A	18	190	18765	27.4342	0.0016382	0.00163953	0.00163953
GOTERM_MF_DIRECT	GO:0042834~peptidoglycan binding	2	11.1111	0.0161893	NLRP3, NOD2	18	18	18765	115.833	0.705987	0.607097	0.607097
GOTERM_MF_DIRECT	GO:0005515~protein binding	16	88.8889	0.044372	CRP, CXCL8, SYK, MMP3, HLA-B, IL18, DARS2, UMOD, NOD2, MEFV, TNF, IL6, IL1B, NLRP3, TLR4, IL17A	18	12517	18765	1.33259	0.96676	0.910729	0.910729
GOTERM_MF_DIRECT	GO:0005102~receptor binding	3	16.6667	0.0494741	SYK, HLA-B, TLR4	18	398	18765	7.85804	0.977752	0.910729	0.910729
GOTERM_MF_DIRECT	GO:0042802~identical protein binding	5	27.7778	0.0607153	CRP, NLRP3, MEFV, TNF, TLR4	18	1693	18765	3.07885	0.990884	0.910729	0.910729

## Sheet: KEGG
Category	Term	Count	%	PValue	Genes	List Total	Pop Hits	Pop Total	Fold Enrichment	Bonferroni	Benjamini	FDR
KEGG_PATHWAY	hsa05323:Rheumatoid arthritis	8	44.4444	1.20563e-10	IL6, CXCL8, IL1B, MMP3, IL18, TNF, TLR4, IL17A	16	93	8142	43.7742	1.19357e-08	1.19358e-08	6.99266e-09
KEGG_PATHWAY	hsa04621:NOD-like receptor signaling pathway	9	50	3.28636e-10	IL6, CXCL8, IL1B, IL18, NLRP3, NOD2, MEFV, TNF, TLR4	16	184	8142	24.8906	3.2535e-08	1.62675e-08	9.53045e-09
KEGG_PATHWAY	hsa05321:Inflammatory bowel disease	7	38.8889	9.67733e-10	IL6, IL1B, IL18, NOD2, TNF, TLR4, IL17A	16	65	8142	54.8019	9.58056e-08	3.19352e-08	1.87095e-08
KEGG_PATHWAY	hsa05135:Yersinia infection	8	44.4444	1.88383e-09	IL6, CXCL8, IL1B, IL18, NLRP3, MEFV, TNF, TLR4	16	137	8142	29.7153	1.86499e-07	4.66249e-08	2.73156e-08
KEGG_PATHWAY	hsa05144:Malaria	6	33.3333	2.04004e-08	IL6, CXCL8, IL1B, IL18, TNF, TLR4	16	50	8142	61.065	2.01963e-06	4.03927e-07	2.36644e-07
KEGG_PATHWAY	hsa05134:Legionellosis	6	33.3333	4.00261e-08	IL6, CXCL8, IL1B, IL18, TNF, TLR4	16	57	8142	53.5658	3.96258e-06	6.1768e-07	3.61873e-07
KEGG_PATHWAY	hsa05417:Lipid and atherosclerosis	8	44.4444	4.36743e-08	IL6, CXCL8, IL1B, MMP3, IL18, NLRP3, TNF, TLR4	16	215	8142	18.9349	4.32375e-06	6.1768e-07	3.61873e-07
KEGG_PATHWAY	hsa05171:Coronavirus disease - COVID-19	8	44.4444	7.38336e-08	IL6, CXCL8, SYK, IL1B, MMP3, NLRP3, TNF, TLR4	16	232	8142	17.5474	7.3095e-06	9.1369e-07	5.35293e-07
KEGG_PATHWAY	hsa05133:Pertussis	6	33.3333	1.73187e-07	IL6, CXCL8, IL1B, NLRP3, TNF, TLR4	16	76	8142	40.1743	1.71454e-05	1.90506e-06	1.1161e-06
KEGG_PATHWAY	hsa05164:Influenza A	7	38.8889	3.36368e-07	IL6, CXCL8, IL1B, IL18, NLRP3, TNF, TLR4	16	171	8142	20.8311	3.32999e-05	3.33004e-06	1.95093e-06
KEGG_PATHWAY	hsa05152:Tuberculosis	7	38.8889	4.55675e-07	IL6, SYK, IL1B, IL18, NOD2, TNF, TLR4	16	180	8142	19.7896	4.51108e-05	4.10108e-06	2.40265e-06
KEGG_PATHWAY	hsa04657:IL-17 signaling pathway	6	33.3333	5.05101e-07	IL6, CXCL8, IL1B, MMP3, TNF, IL17A	16	94	8142	32.4814	5.00038e-05	4.16708e-06	2.44132e-06
KEGG_PATHWAY	hsa05130:Pathogenic Escherichia coli infection	7	38.8889	7.76044e-07	IL6, CXCL8, IL1B, IL18, NLRP3, TNF, TLR4	16	197	8142	18.0819	7.68255e-05	5.90988e-06	3.46235e-06
KEGG_PATHWAY	hsa05132:Salmonella infection	7	38.8889	3.05826e-06	IL6, CXCL8, IL1B, IL18, NLRP3, TNF, TLR4	16	249	8142	14.3057	0.000302722	2.16262e-05	1.26699e-05
KEGG_PATHWAY	hsa04936:Alcoholic liver disease	6	33.3333	3.92358e-06	IL6, CXCL8, IL1B, TNF, TLR4, IL17A	16	142	8142	21.5018	0.000388359	2.58956e-05	1.51712e-05
KEGG_PATHWAY	hsa05146:Amoebiasis	5	27.7778	2.85043e-05	IL6, CXCL8, IL1B, TNF, TLR4	16	102	8142	24.9449	0.00281799	0.000152337	8.9248e-05
KEGG_PATHWAY	hsa05142:Chagas disease	5	27.7778	2.85043e-05	IL6, CXCL8, IL1B, TNF, TLR4	16	102	8142	24.9449	0.00281799	0.000152337	8.9248e-05
KEGG_PATHWAY	hsa04625:C-type lectin receptor signaling pathway	5	27.7778	3.07752e-05	IL6, SYK, IL1B, NLRP3, TNF	16	104	8142	24.4651	0.00304215	0.000152337	8.9248e-05
KEGG_PATHWAY	hsa04620:Toll-like receptor signaling pathway	5	27.7778	3.07752e-05	IL6, CXCL8, IL1B, TNF, TLR4	16	104	8142	24.4651	0.00304215	0.000152337	8.9248e-05
KEGG_PATHWAY	hsa04064:NF-kappa B signaling pathway	5	27.7778	3.07752e-05	CXCL8, SYK, IL1B, TNF, TLR4	16	104	8142	24.4651	0.00304215	0.000152337	8.9248e-05
KEGG_PATHWAY	hsa05143:African trypanosomiasis	4	22.2222	3.78623e-05	IL6, IL1B, IL18, TNF	16	37	8142	55.0135	0.00374142	0.000178494	0.000104572
KEGG_PATHWAY	hsa04668:TNF signaling pathway	5	27.7778	4.12086e-05	IL6, IL1B, MMP3, NOD2, TNF	16	112	8142	22.7176	0.00407142	0.000185439	0.000108641
KEGG_PATHWAY	hsa05332:Graft-versus-host disease	4	22.2222	5.56318e-05	IL6, IL1B, HLA-B, TNF	16	42	8142	48.4643	0.00549256	0.000238218	0.000139562
KEGG_PATHWAY	hsa05131:Shigellosis	6	33.3333	5.77498e-05	CXCL8, IL1B, IL18, NLRP3, TNF, TLR4	16	247	8142	12.3613	0.00570108	0.000238218	0.000139562
KEGG_PATHWAY	hsa04060:Cytokine-cytokine receptor interaction	6	33.3333	0.000134362	IL6, CXCL8, IL1B, IL18, TNF, IL17A	16	295	8142	10.35	0.0132147	0.000532075	0.000311721
KEGG_PATHWAY	hsa05163:Human cytomegalovirus infection	5	27.7778	0.00060972	IL6, CXCL8, IL1B, HLA-B, TNF	16	225	8142	11.3083	0.0585939	0.00232163	0.00136015
KEGG_PATHWAY	hsa04061:Viral protein interaction with cytokine and cytokine receptor	4	22.2222	0.000734816	IL6, CXCL8, IL18, TNF	16	100	8142	20.355	0.0701886	0.0025981	0.00152212
KEGG_PATHWAY	hsa04933:AGE-RAGE signaling pathway in diabetic complications	4	22.2222	0.000734816	IL6, CXCL8, IL1B, TNF	16	100	8142	20.355	0.0701886	0.0025981	0.00152212
KEGG_PATHWAY	hsa01523:Antifolate resistance	3	16.6667	0.00133768	IL6, IL1B, TNF	16	30	8142	50.8875	0.124114	0.00456657	0.00267537
KEGG_PATHWAY	hsa04932:Non-alcoholic fatty liver disease	4	22.2222	0.00260232	IL6, CXCL8, IL1B, TNF	16	155	8142	13.1323	0.227378	0.00858765	0.00503115
KEGG_PATHWAY	hsa04940:Type I diabetes mellitus	3	16.6667	0.00273871	IL1B, HLA-B, TNF	16	43	8142	35.5029	0.237768	0.0086562	0.00507131
KEGG_PATHWAY	hsa04217:Necroptosis	4	22.2222	0.00279796	IL1B, NLRP3, TNF, TLR4	16	159	8142	12.8019	0.242238	0.0086562	0.00507131
KEGG_PATHWAY	hsa05161:Hepatitis B	4	22.2222	0.00295055	IL6, CXCL8, TNF, TLR4	16	162	8142	12.5648	0.253632	0.00885164	0.00518581
KEGG_PATHWAY	hsa05167:Kaposi sarcoma-associated herpesvirus infection	4	22.2222	0.00490533	IL6, CXCL8, SYK, HLA-B	16	194	8142	10.4923	0.385424	0.0142832	0.00836792
KEGG_PATHWAY	hsa05169:Epstein-Barr virus infection	4	22.2222	0.00549194	IL6, SYK, HLA-B, TNF	16	202	8142	10.0767	0.420275	0.0155343	0.00910093
KEGG_PATHWAY	hsa04623:Cytosolic DNA-sensing pathway	3	16.6667	0.00579866	IL6, IL1B, IL18	16	63	8142	24.2321	0.43771	0.0159463	0.00934229
KEGG_PATHWAY	hsa05140:Leishmaniasis	3	16.6667	0.00855937	IL1B, TNF, TLR4	16	77	8142	19.8263	0.573023	0.0229021	0.0134174
KEGG_PATHWAY	hsa05168:Herpes simplex virus 1 infection	5	27.7778	0.0107612	IL6, SYK, IL1B, HLA-B, TNF	16	495	8142	5.14015	0.657379	0.0280357	0.016425
KEGG_PATHWAY	hsa04640:Hematopoietic cell lineage	3	16.6667	0.0138631	IL6, IL1B, TNF	16	99	8142	15.4205	0.748935	0.0351908	0.0206169
KEGG_PATHWAY	hsa04659:Th17 cell differentiation	3	16.6667	0.0163554	IL6, IL1B, IL17A	16	108	8142	14.1354	0.804573	0.0404795	0.0237153
KEGG_PATHWAY	hsa04380:Osteoclast differentiation	3	16.6667	0.0225249	SYK, IL1B, TNF	16	128	8142	11.9268	0.895175	0.0543893	0.0318644
KEGG_PATHWAY	hsa05162:Measles	3	16.6667	0.0262714	IL6, IL1B, TLR4	16	139	8142	10.9829	0.928327	0.0619255	0.0362796
KEGG_PATHWAY	hsa04218:Cellular senescence	3	16.6667	0.0325262	IL6, CXCL8, HLA-B	16	156	8142	9.78606	0.962131	0.074886	0.0438726
KEGG_PATHWAY	hsa05202:Transcriptional misregulation in cancer	3	16.6667	0.0479355	IL6, CXCL8, MMP3	16	193	8142	7.90997	0.992274	0.107855	0.0631877
KEGG_PATHWAY	hsa05170:Human immunodeficiency virus 1 infection	3	16.6667	0.0567168	HLA-B, TNF, TLR4	16	212	8142	7.20106	0.996913	0.124777	0.0731017
KEGG_PATHWAY	hsa05166:Human T-cell leukemia virus 1 infection	3	16.6667	0.0615546	IL6, HLA-B, TNF	16	222	8142	6.87669	0.998144	0.132476	0.0776124
KEGG_PATHWAY	hsa05330:Allograft rejection	2	11.1111	0.0678223	HLA-B, TNF	16	38	8142	26.7829	0.999044	0.14286	0.0836956
KEGG_PATHWAY	hsa05020:Prion disease	3	16.6667	0.0882959	IL6, IL1B, TNF	16	273	8142	5.59203	0.999894	0.18211	0.106691
